# Supplementary material for: Periaqueductal gray neurons encode the sequential motor program in hunting behavior of mice
Source: Nat Commun. 2021 Nov 11;12:6523. doi: 10.1038/s41467-021-26852-1 (PMC8586038; doi:10.1038/s41467-021-26852-1)
Supplement: Supplementary file 13 — Source Data [file 41467_2021_26852_MOESM13_ESM.xlsx]

## Sheet: Fig. 1d， 1e and 1j
Fig. 1d							Fig. 1e				Fig. 1j
Cell #	Baseline	Introduction	Chase	Attack	Eating		Hunting phase	Excited	Inhibited		Cell #	Unshuffled	shuffled
1	5.60417	10	11.3337	4.80553	6.17072		Introduction	0.4563	0.3932		1	1.77662	0.474942
2	1.69444	6	9.48867	6.01814	1.34946		Chase	0.6586	0.2201		2	3.60477	2.17331
3	5.96528	3	40.0633	17.2909	2.98722		Attack	0.6311	0.2104		3	2.71145	1.58079
4	8.09028	8	13.1787	11.5872	9.58731		Eating	15.75	0.6505		4	0.449392	2.17082
5	2.625	2	5.79863	5.38938	3.53927						5	1.57134	1.29372
6	0.671329	0	0.263574	0.988054	0.59499						6	0.843502	0.256106
7	1.11806	2	6.32578	3.27854	0.754472						7	3.36869	1.95181
8	1.22628	3	8.1708	3.95221	0.711534						8	2.65468	0.787326
9	1.11009	1	1.17493	1.70831	2.67023						9	2.57132	2.41728
10	4.43119	9	9.66057	10.7837	6.19007						10	2.78313	1.2342
11	2.75229	4	3.00261	4.80461	2.06336						11	2.42498	3.57101
12	2.80734	5	4.69974	0.427077	0.728244						12	1.16503	2.47902
13	0.359712	58	50.4933	41.9963	0.221153						13	46.1829	0.850642
14	0.944882	4	15.625	7.39113	0.86139						14	22.138	0.700444
15	5.72441	9	12.8676	13.9832	6.74756						15	3.25242	0.788433
16	1.26613	4	1.29926	4.53662	0.404866						16	2.17082	2.46163
17	12.621	15	20.1386	46.6623	10.5205						17	2.92188	1.87631
18	6.70968	4	6.71286	1.94426	1.78262						18	0.611873	1.82308
19	6.12903	4	7.14595	1.94426	1.69198						19	1.75647	1.0195
20	1.8871	2	2.38198	1.94426	1.06353						20	2.39897	0.388065
21	1.50758	3	4.76294	4.72813	1.12319						21	3.69318	2.92302
22	10.3008	0	32.2581	8.66824	0.746767						22	3.044	2.08207
23	3.5	5	7.1444	7.88022	2.31923						23	1.91263	0.059238
24	3.31579	1	8.87638	19.7006	3.09028						24	4.81967	1.17395
25	1.39597	0	0	0.678196	0						25	0.81644	2.07138
26	0.450382	0	5.45951	7.08941	0.433344						26	5.95338	1.63786
27	0.343284	0	3.18471	0.787712	0.0919214						27	2.65452	1.77315
28	0.30597	0	3.18471	0.590784	0.0919214						28	3.17883	2.12301
29	3.04478	6	3.63967	7.68019	3.13846						29	1.48928	0.081818
30	2.39098	4	9.09918	6.69555	3.19099						30	1.02856	1.2923
31	9.0828	11	9.30233	13.308	10.9711						31	0.902854	1.45543
32	7.88608	4	2.32558	4.88865	1.24494						32	1.10323	7.9
33	2.04487	2	31.3953	14.1228	7.78089						33	3.9797	1.78882
34	0.601504	0	1.93175	4.48718	1.15218						34	2.96511	0.487001
35	0.474074	0	1.69544	0	0.302153						35	6.96491	1.91499
36	3.11852	2	14.0259	0	2.20058						36	4.11808	1.16215
37	0.81203	0	5.08631	0	0.547295						37	3.79141	1.67695
38	1.61194	1	2.77435	0	0.826644						38	2.74615	1.00458
39	3.36296	1	12.0222	0	2.54834						39	5.16601	1.23109
40	0.162791	0	13.4094	0	0.649913						40	39.9	0.770234
41	1.52273	0	0.308261	0	0.267947						41	8.38632	2.41856
42	7.66667	12	6.40093	6.31247	6.30915						42	2.05414	0.530791
43	0.743056	2	1.16381	2.10416	0.315457						43	0.848528	1.08426
44	0.5625	4	1.45476	2.10416	0.315457						44	2.54444	0.270089
45	0.576389	2	2.90951	6.31247	0						45	3.41814	0.379506
46	2.20833	6	10.7652	12.6249	2.52366						46	1.92039	0.312909
47	2.5042	27.7778	12.1413	20.7867	2.85855						47	3.05818	1.82791
48	5.57031	6	13.9032	7.59417	4.76936						48	2.76855	3.22473
49	7.49219	26	7.724	2.7339	10.4087						49	3.51785	0.609984
50	9.13281	6	15.448	10.9356	2.01965						50	0.15974	1.27432
51	3.04225	2	2.5641	2.5025	0.898246						51	1.05016	2.44445
52	1.25532	6	0.641026	0.166834	0.847783						52	0.474513	-0.06983
53	1.5461	3	0.641026	0.834168	1.41297						53	0.651372	2.79828
54	1.50704	2	1.92308	0.834168	0.867968						54	0.809599	5.29403
55	1.2518	0	3.20513	0.500501	0.444077						55	1.39054	1.73227
56	0.422535	4	0	0.166834	0.34315						56	1.12556	1.34761
57	1.3169	2	2.5641	2.002	0.363335						57	0.785655	1.73209
58	5.49593	11	9.09091	5.91424	3.08154						58	0.672452	3.12451
59	5.00813	15	5.11364	11.0892	2.80864						59	1.84103	0.67957
60	0.796748	0	0.852273	2.21784	0.443469						60	1.98226	11.983
61	3.07317	13	7.77605	14.2672	0.565851						61	4.04286	2.21182
62	0.694215	1	0.789578	0.457247	0.046067						62	6.82428	2.01208
63	7.12397	15	0.394789	1.98141	4.99827						63	2.77401	12.657
64	0.77686	4	1.57916	0.762079	0.253369						64	4.33705	1.2066
65	5.53719	11	1.57916	1.37174	0.621905						65	3.34077	1.24458
66	3.09917	1	7.1062	4.57247	1.72751						66	3.85096	9.9
67	3.10744	12	14.3241	12.0739	1.32433						67	10.8122	0.332678
68	9.47541	19	9.84781	22.7273	7.23966						68	4.24234	2.54753
69	1.11304	3	2.73125	2.93918	2.6985						69	1.9365	1.42394
70	1.13913	1	1.63875	0.452182	1.20639						70	0.863781	0.510316
71	9.46552	6	18.3904	11.3045	5.58748						71	0.350793	3.7381
72	0.434783	0	2.00291	4.29573	0.984158						72	5.21767	0.404426
73	9.55172	16	11.6533	16.7307	8.82568						73	1.46647	1.39054
74	7.72174	18	3.82374	4.974	19.5244						74	1.73577	1.2609
75	5.86207	9	8.37582	8.59145	2.19055						75	0.745525	1.91332
76	0.905172	2	2.73125	0.452182	1.23813						76	4.40801	4.12209
77	13.3966	60	4.91624	5.87836	10.0003						77	3.75262	0.570481
78	1.5	4	2.8955	2.4527	2.29646						78	1.47872	1.84286
79	3.28571	0	22.6375	19.7968	2.72513						79	2.30165	0.942966
80	1.61194	1	1.05291	6.65732	2.32708						80	1.31675	1.08683
81	0.619403	0	2.10582	15.417	7.22619						81	12.2715	1.61543
82	6.92683	2	94.2689	0	0						82	9.61251	0.794026
83	4.53659	2	29.459	12.6304	12.6304						83	5.21872	2.72931
84	0.406897	1	0.651042	1.26454	0.555027						84	0.857321	0.840168
85	20.7733	34	54.6875	35.913	1.94259						85	1.88592	0.99162
86	0.892617	1	3.90625	2.27618	3.36981						86	1.91726	1.59786
87	8.38667	9	1.95312	0.505817	2.02188						87	2.17025	0.506956
88	27.92	45	10.4167	8.34598	12.2899						88	2.1017	1.06685
89	9.48	7	11.0677	10.3692	4.44022						89	0.874055	1.45579
90	1.80667	4	10.4167	1.01163	0.594672						90	2.31392	0.488814
91	3.24	7	6.51042	3.79363	2.6562						91	2.56778	2.50084
92	0.632812	7	0.729661	0.139344	0.251536						92	1.76288	1.37332
93	2.48837	5	2.18898	4.87703	4.22315						93	2.7	1.35256
94	5.96124	11	6.20212	8.36062	4.27611						94	1.30114	0.870289
95	0.620155	8	2.91864	1.67212	0.185342						95	3.9	0.613921
96	8.27344	11	11.3097	7.52456	5.44111						96	1.05799	0
97	4.93023	10	5.07614	5.27331	4.83883						97	0.811952	0.902136
98	3.13178	6	5.07614	2.44373	2.42991						98	2.56905	3.77151
99	1.61481	1	1.9685	7.14924	1.41817						99	1.3775	1.20453
100	1.4	0	1.9685	6.79178	1.14734						100	1.97641	1.10831
101	21.2426	27	16.4042	11.2601	2.92991						101	1.80893	2.34694
102	2.125	1	5.24934	11.6175	2.8462						102	6.85987	2.04453
103	9.84559	21	68.8976	27.882	0.679542						103	4.38522	2.19715
104	1.28571	0	2.62467	12.5112	1.27537						104	5.0183	0.996215
105	13.2444	3	4.59318	7.14924	17.1461						105	2.39633	1.81412
106	3.76	1	8.59845	18.6287	13.0032						106	5.20097	1.96466
107	13.26	3	76.5262	3.62225	4.0296						107	4.75577	0.913063
108	8.49669	7	22.356	12.6779	5.2842						108	0.527896	3.05865
109	2.18121	1	10.3181	4.65718	2.93448						109	1.87593	1.94447
110	22.3841	18	36.1135	27.9431	22.8167						110	1.41515	0.474513
111	11.0596	7	7.73861	9.05563	9.78161						111	1.39591	1.27948
112	7.06623	8	3.43938	1.29366	4.04023						112	0.459033	1.12821
113	1.75497	1	6.87876	1.29366	0.350862						113	0.679753	0.225971
114	9.15894	2	20.6363	15.5239	9.47328						114	2.32526	0.42158
115	1.38017	0	1.10436	3.44964	0.25913						115	2.43967	0.960262
116	3.28099	17	2.20872	3.15395	1.3302						116	4.034	1.77917
117	1.3719	2	4.96963	3.64676	1.1229						117	0.908268	-0.20244
118	0.884298	1	2.20872	1.67554	0.285043						118	2.31254	1.59786
119	5.44628	2	6.07399	0.591366	2.23716						119	1.26294	2.89298
120	1.47107	3	2.20872	1.28129	1.10562						120	1.93727	1.73494
121	1.51938	0	5.07614	3.85852	1.62694						121	5.31099	0.939762
122	0.6875	3	12.6904	3.7299	0.582549						122	3.73089	0.333167
123	2.57576	1	8.42385	9.96474	0.749368						123	6.50051	2.52275
124	2.59848	2	4.65529	4.44581	1.21772						124	1.27117	2.47902
125	13.7121	22	37.9073	14.7938	11.0532						125	4.92016	1.44835
126	30.1742	30	26.8233	28.6678	27.9139						126	0.106109	1.92724
127	0.854962	14.9254	1.25733	1.07418	0.207821						127	1.98209	0.536235
128	21.0076	52.2388	23.4702	20.6622	7.33487						128	2.41227	0.843502
129	4.83969	59.7015	20.9556	5.96667	2.99507						129	4.00722	1.7554
130	3.36641	14.9254	1.67645	3.49335	3.43517						130	2.69134	1.14281
131	3.38168	0	4.61023	3.24963	5.68453						131	1.78283	0.11091
132	8.21374	7.46269	11.316	8.99063	3.55741						132	1.90671	1.10938
133	0.923077	0	1.25733	0.974888	0.293395						133	1.68189	4.04286
134	3.58779	7.46269	5.86756	3.80928	1.2347						134	0.833206	1.84345
135	0.780303	0	5.14403	3.71353	0.352179						135	2.68209	1.27983
136	4.7197	7	10.2881	5.83554	1.10349						136	2.0886	1.77067
137	3.98473	12	13.3745	1.59151	1.36176						137	1.20837	1.30736
138	10.8258	14	14.4033	15.3846	12.473						138	0.478308	0.99523
139	6.93182	2	36.0082	10.6101	0.680879						139	1.58389	1.03402
140	1.5122	0	0	0.530504	1.9722						140	3.46364	3.90018
141	3.41844	0	5.79799	8.08672	0.942661						141	2.99076	1.42161
142	1.52817	4	5.49283	2.23675	0.709905						142	2.55458	0.886687
143	1.15493	1	4.2722	1.2044	0.430598						143	6.40896	3.62669
144	1.0493	14	17.394	11.0117	1.00085						144	21.9653	1.14144
145	1.29787	4	3.96704	3.2691	0.779732						145	3.59163	1.50118
146	6.47887	6	14.6475	11.0117	7.58784						146	0.608527	4.66722
147	0.673759	1	0.915471	1.03235	0.407322						147	0.782534	1.98628
148	2.85915	16	2.44126	2.92498	1.18705						148	4.52089	0.994987
149	1.92562	1	3.18979	8.81834	1.87909						149	2.0036	2.74484
150	0.565574	0	1.5949	5.29101	0.367497						150	2.32164	4.22854
151	0.942623	0	3.18979	3.52734	0.762729						151	2.00135	3.57266
152	1.61475	0	7.17703	7.05467	0.949944						152	2.92556	1.12556
153	1.63934	0	4.78469	3.52734	0.346695						153	3.3096	2.35272
154	24.2034	39	30.3867	40.6639	1.04091						154	2.15002	2.26064
155	10.7034	10	25.3223	7.46888	0.0768457						155	4.53377	2.79811
156	3.81356	3	19.337	2.48963	0.0768457						156	2.37583	1.02061
157	4.72034	7	5.06446	8.29876	0.0838317						157	1.38792	1.2967
158	19.3729	17	24.4015	19.0871	0.377242						158	2.23156	0.994987
159	15.3475	16	16.5746	7.46888	0.0838317						159	1.01151	6.47558
160	14.4068	16	20.7182	11.6183	0.307383						160	1.71446	25.9
161	7.66102	7	10.5893	4.14938	0.0978036						161	1.6798	2.3353
162	2.30508	3	5.06446	2.48963	0.0489018						162	6.23726	0.926159
163	0.714286	0	3.26397	4.54915	6.41916						163	1.98634	1.31233
164	1.66142	5	1.01999	4.06174	0.771962						164	3.79305	1.42448
165	3.37795	15	3.87597	7.14866	1.87646						165	4.31764	0.736364
166	0.488189	4	0.815993	4.54915	0.605694						166	18.2414	20.1733
167	0.330709	9	6.32395	17.0593	0.944169						167	3.47071	2.73467
168	0.897638	3	1.63199	4.06174	0.403796						168	3.46364	0.324511
169	0.291339	1	0.611995	4.54915	0.629446						169	1.77364	0.714694
170	0.968254	0	3.07692	5.09091	2.04389						170	1.45543	1.01325
171	1.13386	2	0.683761	0.727273	0.554122						171	3.9	0.202073
172	0.126984	0	1.02564	3.63636	0.554122						172	1.75571	1.7426
173	0.444444	0	0.34188	1.45455	0.744886						173	1.1199	1.5729
174	1.84252	0	2.05128	6.54545	1.63512						174	3.10386	1.19916
175	1.91579	0	16.8539	20.7101	2.13743						175	2.28345	0.554927
176	6.61856	40.2299	39.3258	31.8047	1.1083						176	2.76715	1.33128
177	4.38144	11.4943	28.0899	21.4497	6.49145						177	1.51602	2.20856
178	13.0412	5.74713	28.0899	21.4497	9.34136						178	5.96405	0.356263
179	2.35052	11.4943	39.3258	17.7515	1.02913						179	3.95531	3.33527
180	1.13402	11.4943	24.3446	2.95858	0.158328						180	4.1125	0.408923
181	1.76042	0	35.5805	10.355	1.1083						181	1.61837	0.460478
182	20.2077	24	31.6847	30.914	9.97996						182	2.17287	0.828631
183	0.612403	0	2.31839	3.1362	1.82579						183	3.08056	2.46309
184	3.86047	5	6.95518	6.2724	1.5937						184	5.04209	0.991562
185	7.94615	83	49.459	11.6487	2.40602						185	3.27652	1.17196
186	1.86154	19	7.72798	7.16846	0.232092						186	3.15286	1.94304
187	12.4	11	17.0015	28.6738	12.7651						187	0.816498	1.00558
188	8.93846	9	6.95518	12.9928	10.6994						188	2.66129	1.733
189	4.86154	12	13.9104	18.3692	1.44671						189	3.36802	1.18151
190	7.11538	28	0	4.48029	11.6046						190	4.278	2.08904
191	2.17692	10	8.50077	20.6093	1.15272						191	1.76168	1.15291
192	8.67544	3	12.7505	23.5955	2.4008						192	4.6574	2.2767
193	26.5088	25	33.2423	26.9663	22.2519						193	5.05645	1.31695
194	0.763158	1	11.3843	16.8539	0.911415						194	2.08904	0.279155
195	1.23009	4	4.09836	13.4831	0.833611						195	3.27949	1.44869
196	1.28947	1	8.19672	5.61798	0.855841						196	2.62851	1.48222
197	3.14035	6	3.64299	2.24719	4.10137						197	0.565673	0.648171
198	7.67544	12	6.37523	11.236	4.14583						198	4.84049	0.726053
199	4.07692	6	15.3389	17.3993	3.20798						199	5.21996	0.814528
200	8.13462	10	11.8753	35.1038	4.084						200	2.22819	0.821396
201	5.93269	4	14.3493	12.8205	12.3877						201	3.23102	0.370324
202	1.37097	1	2.01776	3.355	0.446485						202	3.39276	7.9599
203	28.0726	56	23.8095	11.7425	6.49604						203	7.03542	2.03735
204	2.67742	14	4.43906	8.17782	0.704314						204	10.7783	3.03599
205	3.00787	0	14.2242	24.024	9.01126						205	1.90134	1.65588
206	9.28571	1	0.652486	0	4.48293						206	0.690411	1.53742
207	0.693548	0	0.521989	3.5035	1.01008						207	1.66198	2.65914
208	2.30579	3	5.97187	4.87913	1.70762						208	3.79683	1.53455
209	5.82645	18	25.236	17.077	4.6084						209	0.552883	0.378171
210	2.57025	3	3.85282	1.55245	3.45903						210	1.36154	2.22852
211	1.18033	0	2.1645	2.97717	1.14442						211	1.54717	1.41749
212	3.03252	0	2.886	8.10453	0.269276						212	1.54562	0.627158
213	11.0244	0	20.9235	12.2395	6.50749						213	0.814639	4.50475
214	5.25806	0	7.93651	1.48859	0.964904						214	4.51284	1.00537
215	6.78832	2	28.1804	14.7077	3.52848						215	4.90939	6.96491
216	17.2993	48	19.3237	10.5945	4.4855						216	3.4121	0.880106
217	5.48175	7	16.9082	7.60314	0.432738						217	10.5832	3.93827
218	0.963504	0	12.8824	8.47563	0.316232						218	2.60843	0.421752
219	3.29197	14	4.83092	2.24355	1.3315						219	1.02061	0.431117
220	5.81752	2	8.85668	5.73352	6.85724						220	24.3224	1.55138
221	1.07692	0	3.38826	2.36035	0.437118						221	7.43953	0.763248
222	10.5583	24	54.3662	53.5012	23.979						222	2.8071	0.928331
223	3.53782	4	6.16048	0	2.0607						223	1.68855	2.63343
224	2.67521	1	4.92838	0.786782	1.43624						224	0.170383	0.339568
225	3.74074	0	0.462036	0	3.49694						225	1.29689	1.23473
226	3.19167	13	5.39042	0.786782	1.74847						226	3.55978	1.87688
227	0.941667	4	3.69629	1.57356	1.18646						227	2.13672	0.825466
228	4.088	6	6.30915	14.5935	1.75763						228	2.60314	1.8723
229	1.352	8	4.73186	4.86449	1.31378						229	0.801576	2.87642
230	1.36	2	1.18297	3.47464	0.710152						230	3.07192	1.11246
231	3.176	8	12.6183	6.25434	3.33771						231	2.56564	1.91443
232	2.088	4	6.30915	4.86449	1.4203						232	2.85117	2.0268
233	4.856	4	12.6183	11.8138	2.85836						233	2.90651	1.05103
234	6.2027	12	6.55469	9.88764	6.61242						234	0.610716	27.9
235	19.6757	19	22.9414	13.9326	18.4392						235	3.98967	1.66556
236	1.0274	5	2.45801	3.14607	1.47363						236	5.84519	0.413788
237	2.35616	3	4.50635	7.64045	5.16399						237	2.06682	0.51255
238	0.315068	0	0.409668	0.898876	0.806086						238	97.9	0.798822
239	0.333333	0	0	0.341297	2.06625						239	3.71611	0.126705
240	8.52857	1	21.15	35.4949	2.892						240	106.464	0.364671
241	0.321429	0	0	0.682594	2.84387						241	1.14761	0.288567
242	1.44286	6	6.60939	0.341297	0.236989						242	0.984587	1.71484
243	6.44286	5	10.575	16.041	7.87617						243	3.69992	1.43568
244	1.89855	2	1.98282	2.38908	1.0035						244	3.15882	1.04694
245	5.24286	3	19.1672	12.628	3.37339						245	2.50546	0.994017
246	5.95714	19	12.5578	16.041	6.23947						246	1.12404	1.59375
247	3.5	0	8.5922	12.628	2.70315						247	92.2495	1.23493
248	0.441176	0	0	0	2.84387						248	6.2	0.34525
249	0.52381	0	0	2.04778	1.54413						249	3.53165	1.35827
250	3.3	1	7.27032	22.5256	3.65851						250	4.76067	1.82591
251	5.02174	4	12.9814	16.5336	3.39792						251	1.47684	8.79322
252	2.8587	3	4.75984	5.70125	2.07841						252	4.4391	0.875953
253	1.28261	3	6.05798	3.23071	0.738381						253	6.82428	1.41193
254	0.582418	0	0.865426	0.760167	0.560622						254	2.5971	1.1199
255	1.34783	0	3.02899	3.61079	0.786239						255	1.64863	3.05996
256	5.33696	6	6.05798	11.4025	3.79446						256	3.79981	0.548353
257	4.07609	0	10.3851	10.8324	3.0971						257	0.991562	0.142158
258	0.344262	0	1.31406	0.674491	0.32925						258	1.22772	2.7341
259	2.20312	0	3.28515	2.5181	1.77795						259	2.93161	2.55646
260	1.65079	2	5.91327	3.46239	2.32779						260	0.994987	0.611697
261	0.761905	0	0.65703	3.14762	0.862634						261	3.21918	0.913063
262	3.82812	6	9.19842	8.22879	4.69839						262	2.66999	0.634145
263	9.21875	26	22.9961	23.832	5.3536						263	0.544736	3.06198
264	11.4444	6	13.369	16.9463	12.3664						264	25.9	1.62059
265	0.263889	1	0.243072	1.05567	3.77257						265	1.52552	1.17362
266	5.98611	6	13.6121	7.61196	6.22344						266	0.75965	2.31139
267	12.9861	3	21.1473	13.5015	11.312						267	25.4432	3.65673
268	0.212121	0	5.83374	0.722302	3.58581						268	1.01325	1.06841
269	1.125	4	1.94458	2.44472	1.90783						269	2.4164	1.98504
270	7.5	2	9.7229	14.835	7.26068						270	7.26495	2.7034
271	0.448276	0	0	9.26539	0.360541						271	1.33307	2.22486
272	1.83529	0	1.24961	2.26597	0.455015						272	2.504	1.2345
273	2.0814	1	9.37207	4.10707	1.72617						273	2.13655	1.97263
274	1.02326	0	2.49922	1.69948	0.462237						274	6.92521	3.94613
275	3.02299	2	3.12402	13.8791	2.21368						275	4.46959	0.2
276	2.83721	0	11.5589	9.91361	1.32171						276	3.49748	0.532179
277	3.95349	2	7.81006	10.1969	2.0909						277	3.41757	1.82791
278	0.984615	0	4.34594	5.07202	2.15077						278	2.38987	1.48964
279	6.08824	3	4.34594	10.7527	7.73114						279	1.63708	0.987459
280	1.58209	1	2.60756	5.88355	2.65157						280	3.32465	1.49096
281	0.287671	3	0	0.809061	0.268897						281	0.2	3.14888
282	0.166667	1	0.908265	0	0.0787017						282	1.0778	0.22798
283	0.824324	1	0.908265	2.02265	0.770621						283	4.27868	5.65774
284	1.95946	3	3.63306	1.61812	1.02968						284	0.515723	0.864706
285	0.581081	0	1.56104	2.84215	0.923328						285	2.80052	1.3625
286	0.797297	0	0.624415	0	0.495037						286	0.759544	2.91818
287	2.36486	3	2.49766	4.59117	2.79779						287	1.08331	0.874055
288	2.83544	0	3.3389	2.20994	2.37473						288	3.38375	0.829702
289	0.5875	2	1.11297	1.4733	1.18737						289	1.42448	2.20155
290	0.368421	0	0	0.736648	1.42484						290	2.51092	1.12267
291	0.454545	0	0	0	0.71242						291	2.12703	5.25011
292	2.01266	2	2.22593	2.57827	0.474947						292	1.42352	0.707394
293	1.05882	1	0	1.88182	0.518995						293	1.05816	1.78729
294	16.5797	21	15.6971	22.9582	16.3323						294	1.76926	2.51727
295	24.2754	24	13.3887	36.131	19.1259						295	1.82791	0.60286
296	0.217391	0	1.38504	0	0.237072						296	2.28754	1.44353
297	0.430769	0	0	0	0.153776						297	1.15659	0.356341
298	3.86957	4	0.461681	0	1.07003						298	0.994987	0.139935
299	5.49275	6	4.61681	6.39819	5.35013						299	2.13401	0.266236
300	0.590909	1	0	0	0.627919						300	4.31764	0.182744
301	1.10294	2	1.38504	4.14001	0.935472						301	1.41235	1.13844
302	0.73913	1	0.519751	2.68984	0.376178						302	0.203141	1.00354
303	3.77465	2	2.079	7.34533	0.972557						303	3.46364	1.22222
304	9.56338	6	6.23701	8.89717	5.12886						304	5.88993	0.945696
305	0.746479	3	0.519751	4.24167	1.55976						305	3.88695	1.79452
306	0.394366	0	1.0395	1.34492	0.376178						306	0.503963	0.877006
307	9.6338	22	5.19751	16.5529	7.75293						307	2.17082	31.9
308	0.295775	0	0.519751	0.206911	0.0917507						308	1.39659	1.18631
309	1.59155	2	1.0395	3.41403	0.495454						309	5.19957	0.058263
310	6.38028	7	2.59875	7.96607	5.53257						310	0.941738	2.0686
311	2.78873	9	4.67775	16.2425	2.46809						311	3.9074	0.372152
312	1.91304	1	1.03681	3.7092	3.0935						312	0.945696	1.41235
313	0.768116	0	1.03681	2.96736	0.895072						313	3.51563	1.26326
314	6.04348	2	9.33126	9.82938	5.41754						314	2.04661	2.28217
315	5.27941	3	9.33126	12.2404	10.521						315	2.65814	8.19666
316	5.24638	1	11.4049	13.6004	5.59028						316	1.81102	2.71814
317	5.76812	3	13.9969	11.0658	4.55388						317	0.860214	0.441022
318	2.45588	1	1.55521	2.90554	3.1249						318	2.96985	1.02623
319	5.6	2	6.18648	12.9028	2.64955						319	1.95688	1.19243
320	4.4375	2	6.18648	14.2723	2.40824						320	3.93827	1.90919
321	4.025	6	4.8608	9.8753	2.53855						321	1.17312	0.727535
322	0.5875	0	1.32567	3.13559	0.526049						322	2.24919	0.910621
323	10.1625	9	19.8851	22.5258	10.6851						323	1.99294	1.20106
324	3.7875	4	6.18648	7.56866	2.8426						324	1.59786	1.45421
325	1.2125	0	2.65135	4.18078	0.656355						325	1.49063	0.347093
326	0.392405	1	0.883783	1.62186	0.352308						326	1.73227	0.955953
327	16.8375	18	25.1878	20.7597	11.4862						327	1.95196	2.44615
328	3.21212	2.66667	5.08293	4.71863	4.20391						328	0.812404	0.812404
329	2.18182	0.666667	4.54789	2.97099	1.23614						329	1.22034	1.37166
330	0.166667	0	0.267523	0.699056	0.122593						330	2.02944	1.50401
331	2.33846	3.66667	1.87266	2.79623	1.27701						331	2.26239	1.69115
332	8.78788	7	9.3633	15.2045	6.68131						332	-0.10462	3.11097
333	9.43939	9.33333	13.9112	13.4568	7.68759						333	1.72773	3.32465
334	21.6923	23	15.0533	11.2684	14.5405						334	0.684797	0.420122
335	0.507692	1	1.62112	1.09935	0.772451						335	1.90911	2.1548
336	0.21875	0	0.694766	0.137419	0.164096						336	4.12209	0.879098
337	1.03077	2	1.38953	1.78645	0.25615						337	1.99199	1.77315
338	0.192308	0	1.15794	0.412258	0.0760444						338	5.9	0.966256
339	14.1538	13	22.4641	23.0864	14.4204						339	0.461718	1.03827
340	0.203125	2	1.15794	0.961935	0.348203						340	1.72548	1.68397
341	18.4912	24	7.11974	23.9952	11.412						341	1.84158	-0.17506
342	0.859649	0	0	5.09898	0.0973916						342	3.16222	1.03402
343	1.19298	1	2.589	1.19976	0.618723						343	2.14589	3.15855
344	10.3684	17	7.76699	23.6953	5.64299						344	1.06685	3.83241
345	5.89286	3	4.53074	10.7978	5.72319						345	1.53362	0.75438
346	1.85965	3	2.589	1.4997	1.6843						346	2.22721	0.541603
347	13.807	17	19.4175	21.2957	8.44443						347	2.45066	0.157201
348	1.80702	2	5.82524	4.4991	0.876525						348	1.72372	2.23977
349	4.91228	7	7.11974	5.09898	6.20442						349	1.28004	0.544195
350	9.03509	13	5.82524	16.7966	7.41895						350	0.857321	4.40662
351	13.2267	8	16.6852	16.9307	7.59332						351	0.684221	0.994987
352	1.14667	0	0	2.17293	0.236843						352	2.0872	3.07627
353	6.38667	9	10.0111	8.96333	4.29188						353	0.926283	0.745525
354	9.05333	10	12.2358	11.8606	5.19618						354	1.20175	1.77315
355	1.70667	2	2.22469	2.44455	1.08373						355	2.21529	2.63549
356	4.92	6	7.78643	4.52694	2.89235						356	2.04453	2.84341
357	11.6667	26	12.2358	15.3916	8.1316						357	0.860214	1.47377
358	3.24	6	2.22469	3.80263	1.01914						358	0.256106	1.08637
359	6.25333	8	1.11235	6.88094	1.96651						359	1.91499	0.517827
360	2.64	0	2.22469	3.25939	1.54307						360	1.11204	0.906563
361	5.44	9	12.2358	7.60525	3.05742						361	1.90714	1.51097
362	3.45946	1	0.600962	5.01074	3.46327						362	0.898393	4.2747
363	0.630137	0	1.20192	1.19303	0.572002						363	0.736364	2.18684
364	9.09459	2	6.00962	11.6917	5.50122						364	1.00015	25.4432
365	0.684932	1	0	2.14746	0.67515						365	0.209464	0.983971
366	2.01351	2	3.00481	2.62467	1.73476						366	1.30154	1.14733
367	15.973	16	20.4327	19.8043	16.5193						367	2.14116	0.790613
368	7.36486	10	9.01442	3.5791	6.21075						368	0.83783	0.881238
369	7.49231	6	5.22298	10.3009	5.98767						369	2.52275	2.55159
370	11	13	14.0619	12.7534	9.89353						370	1.66783	1.7455
371	2.33846	3	3.61591	4.74166	1.487						371	2.81618	-0.1083
372	13.9077	18	22.9008	19.9477	6.80056						372	4.16527	0.135294
373	1.06154	2	3.61591	1.30804	0.812895						373	0.645935	1.28211
374	2.64615	1	3.21414	3.59712	1.26891						374	3.16386	0.541603
375	1.23077	3	3.21414	1.79856	0.832722						375	0.681046	19.7576
376	0.655738	1	2.41061	1.47155	0.475841						376	0.944352	2.16639
377	7.88889	7	9.02256	7.68738	5.92309						377	0.85647	0.249224
378	10.7778	4	13.5338	16.0154	3.10146						378	4.2653	0.749735
379	7.74074	2	9.02256	11.8514	4.01091						379	8.93379	2.03241
380	7.35185	2	9.77444	12.8123	5.5733						380	1.30399	2.07372
381	3.12963	5	3.7594	5.12492	3.42793						381	0.320113	1.19916
382	1.2963	1	0	1.28123	0.396427						382	0.685197	0.653692
383	6.68519	3	8.27068	7.36707	3.17142						383	0.372152	1.74909
384	2.09434	0	3.7594	1.92184	1.58571						384	3.69143	2.79945
385	1.19608	1	2.25564	0.320307	0.349789						385	5.18655	0.449876
386	3.41667	4	1.28783	8.42928	3.26979						386	0.505387	1.35802
387	0.875	1	1.93175	3.08388	0.477718						387	1.70375	0.991562
388	1	4	1.93175	1.85033	0.926386						388	1.499	0.716326
389	0.833333	0	0.643915	2.05592	0.261454						389	0.721787	1.34377
390	11.2857	10	10.3026	12.7467	11.4556						390	3.31379	3.02741
391	4.84524	7	5.15132	5.55099	2.84694						391	1.08774	1.91147
392	16.7843	26	27.2021	31.9861	11.5508						392	1.67143	0.975411
393	1.38614	3	6.47668	2.17297	0.612404						393	0.717993	0.60748
394	5.60784	12	7.77202	5.82355	3.03619						394	0.775773	0.852858
395	8.13725	7	9.06736	9.3003	12.3514						395	0.365032	0.904067
396	3.83333	9	5.18135	6.60582	2.15817						396	2.79626	4.03918
397	9.2451	11	11.658	10.1695	5.22757						397	1.17877	1.72773
398	2.79412	6	1.29534	3.04216	2.04749						398	2.65914	2.00135
399	7.45312	42.9448	16.469	12.4313	3.16898						399	1.06841	2.24042
400	2.95312	6.13497	7.90514	2.33086	1.51255						400	2.1791	1.15591
401	2.50794	6.13497	4.61133	2.74922	1.09844						401	1.09413	0.505387
402	9.75	12.2699	10.5402	19.7227	4.85348						402	0.690411	1.26263
403	11.3125	30.6748	9.22266	15.8977	7.33813						403	1.13809	1.67695
404	0.460317	0	1.97628	0.41836	0.193016						404	0.843582	1.14839
405	16.6875	6.13497	16.469	18.7067	11.5494						405	1.95995	1.01453
406	11.8281	0	5.92885	12.3117	10.1878						406	0.586551	2.62628
407	8.84375	36.8098	11.8577	10.9969	5.25355						407	4.80425	8.95489
408	0.414286	0	1.54202	1.28526	0.0890889						408	1.19101	1.68189
409	2.4507	2	11.5652	6.62924	1.20464						409	0.609785	1.14599
410	2.57746	1	3.08404	2.8411	1.26661						410	5.4837	2.55458
411	11.2254	11	13.8782	13.6643	8.85854						411	1.78536	1.37557
412	2.27143	3	11.1796	6.96746	1.33633						412	0.686576	1.44681
413	4.7	3	5.39707	6.96746	3.13748						413	0.929985	1.38192
414	1.84507	0	2.31303	2.23229	1.35957						414	1.47289	0.777458
415	14.6761	16	23.1303	21.3083	6.50349						415	0.696176	0.322008
416	12.2817	16	16.9622	11.9056	10.4428						416	4.03762	0.61524
417	11.6761	14	14.2637	18.6701	12.4027						417	1.17432	1.04833
418	6.12676	6	14.6492	10.5527	7.70813						418	3.24857	1.15972
419	5.87324	7	14.6492	11.7026	2.35892						419	2.81618	1.42448
420	14.7294	21	39.8833	24.0664	6.01489						420	2.28218	0.81644
421	1.31765	3	2.91829	2.83134	0.876905						421	3.23841	5.15884
422	1.63095	2	4.86381	3.46595	0.612982						422	1.14304	0.642923
423	1.25882	4	6.80934	3.41713	0.842851						423	1.16473	1.3168
424	8	15	3.89105	10.3002	6.18942						424	2.00115	0.405921
425	1.84706	2	5.83658	2.83134	2.60092						425	2.14926	1.05418
426	11.2941	11	13.6187	17.1833	4.44838						426	1.94849	0.783303
427	8.97647	13	9.72763	8.64047	7.50478						427	1.92821	3.64387
428	15.4118	13	15.5642	22.1626	14.6307						428	1.4534	1.97868
429	2.68235	3	4.86381	3.12424	2.52004						429	0.30877	1.17728
430	1.0625	2.5	2.46427	2.47783	0.7666						430	-0.05248	0.939149
431	4.07246	5	6.89995	4.3036	3.73865						431	0.339568	1.4354
432	7.53623	10	5.91424	5.08607	5.87333						432	1.55774	0.319142
433	0.289855	0	0.492854	0.260824	0.141526						433	2.28809	0.669511
434	7.08696	10	18.2356	16.6927	10.1073						434	0.677592	2.29467
435	4.02899	10	11.8285	3.2603	3.62071						435	1.45091	0.951827
436	3.43478	2.5	8.87137	3.78195	3.00743						436	1.03905	2.83428
437	15.6232	25	21.1927	17.084	11.2985						437	1.48289	2.57839
438	8.53623	0	7.3928	10.0417	8.2321						438	0.957427	0
439	2.01449	7.5	2.95712	2.08659	1.1558						439	1.43139	3.99293
440	2.2963	0	0	4.41362	0.950369						440	1.06595	0.857321
441	12.8624	15	5.74713	5.35939	8.33022						441	0.910621	3.34345
442	0.862385	0	0	0.315259	0.443313						442	2.91486	4.34544
443	3.77982	2	5.74713	2.83733	1.22563						443	0.308782	1.62087
444	4.16514	15	8.62069	4.41362	2.93224						444	-0.21686	2.51869
445	2.34579	4	1.91571	1.57629	0.701187						445	1.39041	1.44127
446	12.6055	10	8.62069	9.1425	7.06403						446	1.41274	0.868854
447	2.62963	6	3.83142	2.83733	1.82251						447	0.723059	1.57341
448	5.50459	9	4.78927	5.35939	3.11478						448	1.02623	2.09506
449	13.0826	14	15.3257	14.5019	10.118						449	2.16639	1.51101
450	2.20183	0	1.91571	2.20681	1.16188						450	2.22281	0.954112
451	5.27523	8	7.66284	6.30517	1.29227						451	1.1708	0.94669
452	4.98165	2	2.87356	5.35939	1.6052						452	0.563345	3.85417
453	0.949367	0	0	0.675524	0.255222						453	1.31181	2.92302
454	17.4875	15	30.7263	27.9216	6.38565						454	0.892408	0.835048
455	1.70886	2	2.7933	1.12587	1.17402						455	0.873432	0.704651
456	16.5375	18	8.37989	24.9944	8.14158						456	1.8781	2.52051
457	5.2625	8	0	6.98041	2.71556						457	2.30189	0.657267
458	15.525	14	11.1732	28.1468	7.35039						458	1.65841	2.37273
459	17.9	21	22.3464	9.90768	5.31372						459	2.06069	1.31181
460	4.1125	4	8.37989	3.60279	0.974947						460	0.954545	1.2215
461	4.9375	12	5.58659	8.10628	1.24548						461	0.961293	1.72461
462	13.85	25	16.7598	16.6629	15.1551						462	0.43711	0.9
463	1.17722	1	2.7933	1.12587	0.49513						463	0.849706	2.59333
464	14.95	10	11.1732	28.372	5.89052						464	2.8543	2.37273
465	0.72	0	0	0.726329	0.360865						465	2.79095	1.25752
466	23.4737	23.3333	21.978	36.2127	21.5316						466	1.35401	0.759922
467	1.67105	0	2.1978	1.6083	0.92432						467	2.0728	1.48534
468	12.8421	50	13.1868	15.7198	12.0795						468	3.63857	0.65231
469	39.5921	40	41.7582	45.3437	37.5996						469	3.60873	1.82361
470	9.32895	3.33333	4.3956	8.56031	2.46907						470	2.35792	2.37321
471	2.98667	3.33333	3.2967	2.6978	0.86101						471	0.927103	24.0218
472	13.4737	0	16.4835	12.0882	7.59082						472	1.82336	1.34242
473	12.7895	10	15.3846	5.75875	5.51426						473	0.034103	3.61854
474	17.0533	0	10.989	12.8145	8.92032						474	1.50165	0.552883
475	8.69737	20	12.0879	7.67834	5.76117						475	3.41852	0.857321
476	9.72368	6.66667	9.89011	10.8431	8.91399						476	1.03678	1.07166
477	4.34211	3.33333	4.3956	4.61738	2.71598						477	3.08082	0.268371
478	1.19318	2	0.868056	2.95334	0.939056						478	1.43798	1.09252
479	47.0114	45	23.4375	55.4046	27.952						479	2.16362	2.1
480	2.1954	3	1.73611	2.1264	1.3052						480	1.36126	2.31255
481	11.375	17	19.0972	15.3574	10.9628						481	0.717483	0.306269
482	33.8864	32	41.6667	39.811	31.4368						482	2.58017	0.690411
483	0.816092	3	0	0.472534	0.172304						483	0.9	3.83983
484	0.727273	1	0	0.118133	0.206765						484	0.769639	0.442782
485	3.28409	6	4.34028	4.72534	1.11136						485	0.336964	-0.02089
486	5.26136	6	4.34028	5.67041	6.27186						486	0.72478	2.03119
487	2.61364	3	1.73611	2.4808	1.34397						487	0.707721	3.27098
488	17.3523	12	25.1736	13.231	15.8261						488	1.19606	0.994987
489	2.97727	3	3.47222	3.89841	1.84796						489	0.952912	0.60286
490	5.92045	13	7.8125	7.44241	3.11439						490	10.2608	2.15811
491	5.26562	3	34.1207	12.4473	3.06379						491	0.485685	0.797326
492	26.1031	16	35.2823	22.6549	18.9986						492	0	1.83005
493	0.269663	0	0	0	0.0213852						493	1.08508	0.991562
494	2.33333	0	6.04839	2.24677	0.205298						494	0.129173	0.649481
495	5.39175	1	6.04839	2.434	0.680048						495	3.01145	1.14433
496	18.6907	6	31.25	8.42539	23.2713						496	-0.23542	1.69273
497	27.2474	32	18.1452	8.42539	2.21123						497	1.03402	2.58342
498	0.821053	2	0	0	0.0556014						498	0.506956	1.63356
499	0.295455	0	0	0.374462	0.0470474						499	0.1819	0.700485
500	24.0833	8	63.5081	7.302	1.30022						500	2.77092	1.2885
501	19.2371	6	53.4274	9.36154	1.7878						501	3.27534	0.586336
502	16.4227	5	31.25	32.7654	4.18721						502	2.23654	1.36999
503	1.81333	7	1.13938	1.62232	0.309406						503	1.69531	3.41658
504	3.66667	3	3.41815	5.19143	0.874252						504	1.06863	1.70934
505	3.46667	2	3.03836	2.10902	2.227						505	4.79476	1.45404
506	1.87838	4	12.913	5.67813	0.92462						506	0.866571	0.006984
507	2.06667	2	3.41815	1.46009	0.489293						507	5.89752	1.4125
508	0.613333	14	5.69692	5.35367	3.58335						508	3.16386	0.848528
509	0.253333	1	2.27877	0.162232	0.183485						509	1.83005	2.06993
510	0.72	7	1.51918	0.486697	0.100737						510	1.19747	0.690411
511	40.3733	35	23.1675	26.9306	1.92839						511	1.49819	0.503963
512	1.89333	2	2.65856	1.94679	1.07932						512	2.52772	0.102877
513	1.21333	0	5.69692	1.78456	0.769917						513	0.999764	0.371629
514	10.6235	18.3333	10.3275	11.5512	11.4364						514	0.401204	1.38125
515	14.9412	20	17.4093	12.2584	10.2317						515	4.43751	3.38375
516	1.84706	5	4.13101	4.24328	1.05211						516	1.13844	0.396774
517	0.86747	1.66667	3.2458	1.41443	0.489229						517	7.56757	0.60113
518	2.90588	28.3333	9.44231	4.24328	2.9985						518	0.727535	0.685534
519	1.23529	0	0.295072	0.707214	0.478708						519	1.51097	2.00948
520	1.16471	0	3.2458	1.65017	0.362976						520	1.60348	2.7
521	5.11765	5	7.96695	3.30033	2.80912						521	8.06045	0.806503
522	5.75294	48.3333	26.2614	27.8171	3.92961						522	1.12703	1.41062
523	9.13953	4	8.93697	7.7821	4.50343						523	3.14888	1.98209
524	4.5814	3	13.6406	4.28016	3.0419						524	0.514366	0.925417
525	18.3721	20	12.2295	3.11284	9.29205						525	2.08207	1.48675
526	1.0814	0	0.940734	1.94553	0.570356						526	2.79828	1.56106
527	0.918605	0	2.8222	3.89105	1.21201						527	3.18245	1.68189
528	22.7093	2	45.1552	17.1206	11.0744						528	3.06089	1.04461
529	1.22353	0	5.17404	1.55642	0.665415						529	0.836007	1.28689
530	10.7907	13	11.7592	9.72763	12.025						530	1.2533	6.8947
531	49.2529	62	18.8147	1.55642	5.56097						531	4.40662	1.68855
532	1.07317	0	0.816993	1.33494	0.422742						532	1.04071	0.738632
533	0.518519	0	0.816993	1.06795	2.00976						533	4.22892	1.37835
534	2.63095	23.8095	6.12745	3.47083	3.48589						534	1.48222	1.72179
535	0.963855	0	0.816993	0.934455	0.069302						535	1.42448	1.62665
536	0.256098	11.9048	0	0.667468	0.159395						536	0.827354	0.781146
537	5.19277	0	2.85948	2.80336	2.86217						537	0.6642	0.495375
538	20.6548	11.9048	15.9314	13.2159	33.0293						538	1.26354	0.908287
539	4.72289	0	2.45098	4.27179	4.48384						539	0.408923	1.54143
540	3.3253	0	2.85948	1.73542	1.07418						540	2.09547	2.60486
541	3.06024	2	2.23214	4.02068	4.77726						541	2.01926	0.327469
542	2.5119	2	3.34821	5.16944	1.97846						542	1.19412	0.350793
543	9.90476	11	13.3929	9.7645	6.52249						543	1.99438	1.19916
544	1.23188	4	0.353232	1.06976	1.20702						544	1.85629	2.65096
545	17.5652	33	30.378	19.7906	14.2037						545	3.25331	1.50686
546	2.46377	2	4.59202	8.55811	2.89855						546	1.19916	1.21227
547	1.01449	1	2.47262	2.36876	0.867015						547	4.45814	1.10323
548	3.44928	8	11.3034	13.7541	11.8747						548	1.17341	0.954512
549	4.10145	6	5.65171	4.27906	2.58405						549	0.684797	0.289499
550	0.262295	0	0	0.229235	0.187003						550	1.00537	6.26354
551	0.681159	2	3.88555	1.299	0.773514						551	3.1429	0.547442
552	3.89855	4	6.00495	7.71758	2.41404						552	0.799706	0.863781
553	4.25287	2	7.35294	8.79765	1.45143						553	0.478282	0.733074
554	19.4253	21	25.4011	10.1868	7.92976						554	2.81346	1.62664
555	2.60465	4	4.0107	7.87159	0.354007						555	0.904833	-0.03388
556	4.48276	3	2.00535	8.02593	2.15944						556	2.71055	2.18827
557	4.76136	20	19.385	8.02593	9.4166						557	1.84461	3.37848
558	3.72727	12	8.68984	7.71724	3.85868						558	2.49244	2.15827
559	0.646341	2	0	1.69779	0.49561						559	0.724552	0.484056
560	3.7907	1	4.67914	1.54345	0.389408						560	3.22165	2.98496
561	4.70642	2	7.03518	8.7577	4.55879						561	1.0777	1.37911
562	25.8364	16	43.2161	30.4898	19.4314						562	1.01024	1.08875
563	4.38182	8	3.01508	2.27052	3.40072						563	1.31255	1.0591
564	16.6	11	19.0955	18.975	14.373						564	0.638891	2.6
565	7.89908	7	9.04523	7.78463	4.87917						565	2.96111	0.444777
566	7.67273	16	6.03015	7.13591	5.96375						566	0.881967	0.859538
567	8.89333	7	7.44681	11.2397	5.60417						567	1.087	-0.10908
568	4.94737	4	9.57447	10.0156	3.67593						568	1.38737	3.67018
569	11.9474	13	6.38298	11.4623	4.36597						569	3.73089	2.73186
570	0.506667	8	0	1.55798	0.116082						570	4.58508	0.598902
571	4.16	8	13.8298	8.01246	4.94638						571	2.79718	0.435773
572	1.18667	3	5.85106	3.44981	0.825471						572	3.55938	3.25807
573	3.09722	0	1.06383	3.44981	4.55299						573	1.37332	2.40473
574	6.6	9	3.19149	8.8471	3.30833						574	0.165394	2.81812
575	17.8421	19	32.9787	23.481	11.5243						575	0.966256	1.63086
576	0.567568	2	2.12766	0.834632	0.0902859						576	5.27815	5.5435
577	1.17333	5	4.78723	4.00623	0.0773879						577	4.41098	-0.14277
578	19.5	22	52.1277	24.872	4.82385						578	0.463836	6.34728
579	3.05814	0	0	2.27091	3.01174						579	3.05615	1.22903
580	19.0465	26	9.14077	15.4758	12.1973						580	2.3181	0.68226
581	9.12791	9	23.766	17.7468	3.67337						581	1.27313	1.48289
582	0.905882	1	2.74223	1.55599	0.653044						582	8.84603	0.939529
583	0.559524	0	1.82815	3.06994	0.476894						583	1.42542	1.31301
584	10.407	10	12.7971	13.5834	6.00199						584	1.06355	0.850137
585	15.3837	25	10.0548	13.4573	11.1576						585	2.39032	2.27924
586	3.56977	10	16.4534	5.80344	1.09127						586	3.06661	1.26178
587	12.5823	15.0376	22.3847	16.607	3.08288						587	1.91729	2.57398
588	9.87342	15.0376	18.73	9.7688	2.84647						588	0.434653	6.44363
589	8.86076	0	8.67976	9.60599	8.24512						589	2.94993	2.4775
590	2.06329	2.50627	0	2.76783	1.44254						590	1.56455	0.570161
591	2	2.50627	1.82732	0.814067	1.22061						591	2.26446	2.84114
592	16.9241	7.5188	24.6688	18.5607	8.85784						592	0.303468	0.247605
593	4.44156	0	2.28415	0	0.931135						593	1.04493	1.61909
594	18.2278	12.5313	23.7551	12.3738	8.06179						594	2.41841	1.63561
595	1.08974	2.50627	1.82732	0.162813	0.733329						595	5.46638	1.02733
596	6.67089	15.0376	1.37049	5.69847	5.24427						596	1.67177	1.87097
597	16.4304	2.50627	6.85244	0.651254	1.62104						597	0.861291	0.940992
598	30.4737	62	23.3463	12.1255	8.04221						598	1.76503	1.1563
599	5.97368	8	5.83658	7.84593	9.57406						599	3.65508	0.809599
600	7.84211	22	5.18807	4.99287	8.80814						600	4.00546	1.22034
601	2.48684	22	9.72763	5.70613	0.851028						601	2.15315	1.18579
602	2.44737	6	7.7821	1.42653	0.638271						602	2.21922	2.31154
603	5.23684	12	11.6732	9.98573	3.91473						603	1.19101	1.07223
604	1.89474	4	3.89105	1.42653	0.595719						604	2.47902	3.80058
605	1.05263	3	2.62123	2.1221	0.31177						605	1.76926	1.49063
606	0.189873	0	0	0	0.292109						606	0.602325	6.40896
607	5.83333	8	7.20839	4.6523	3.8901						607	0.812404	4.12209
608	0.430233	1	0	0.244858	0.207846						608	4.12209	2.56251
609	0.322581	1	0.655308	0.408097	0.106732						609	2.67439	0.782534
610	4.98947	7	1.31062	7.83546	10.3895						610	0.541603	0.251195
611	0.861702	3	1.31062	0.979432	0.26683						611	3.24961	2.07407
612	1.78947	2	0.750188	3.66902	1.3804						612	1.63346	0.9
613	0.414414	0	0	0.868978	0.237576						613	3.75742	1.56582
614	1.09483	2	1.50038	1.54485	1.79821						614	2.18639	4.7066
615	2.5	9	6.75169	6.3725	2.18734						615	1.60834	1.77315
616	4.49138	8	0.750188	5.79318	4.05518						616	2.00866	4.00184
617	0.443478	0	0	4.24833	0.864287						617	5.01055	1.12898
618	0.862069	1	3.75094	2.02761	1.41317						618	4.84284	0.991077
AVG	5.67274	7.48117	9.11119	7.98903	3.83739						AVG	3.12069	1.9353

## Sheet: Fig. 3c-3h
Fig. 3c						Fig. 3d						Fig. 3e
	EYFP		ArchT				EYFP		ArchT				EYFP		ArchT
	Off	On	Off	On			Off	On	Off	On			Off	On	Off	On
mouse1	6.142	3.71	1.82	48.05		mouse1	1	1	1	4.33		mouse1	288.35	229.87	204.96	206.248
mouse2	2.568	4.96	7.89	22.91		mouse2	1.33333	1	1.33	3.33		mouse2	227.1	213.86	263.337	210.87
mouse3	5.582	15.1707	7.34	35.48		mouse3	1	1.33333	1.67	3		mouse3	204.135	180.335	161.494	147.518
mouse4	10.6647	5.21333	16.0517	65.36		mouse4	1	1	1.33	4.33		mouse4	235	290.68	259.355	299.314
mouse5	2.54	2.67	4.43933	33.6653		mouse5	1	1	1	2.33333		mouse5	246.968	236.304	177.864	206.496
mouse6	10.6513	5.23233	5.035	64.192		mouse6	1.33333	1	1.33333	3		mouse6	243.028	237.896	199.8	156.22
AVG	6.358	6.15939	7.096	44.9429		AVG	1.11111	1.05556	1.27722	3.38722		AVG	240.763	231.491	211.135	204.444
Fig. 3f						Fig. 3g						Fig. 3h
	EYFP		ArchT				EYFP		ArchT				EYFP		ArchT
	Off	On	Off	On			Off	On	Off	On			Off	On	Off	On
mouse1	7.14286	7.14286	15.7895	3.44828		mouse1	1.33	1	1	5		mouse1	1	1	1	0.333
mouse2	9.67742	9.375	14.2857	6.38298		mouse2	1	1	1	2.33333		mouse2	1	1	1	0.667
mouse3	14.2857	12.5	12.5	3.65854		mouse3	1	1	1	4.66667		mouse3	1	1	1	0.667
mouse4	7.69231	9.09091	6.81818	5		mouse4	1.66667	1.33333	1.33333	3.33333		mouse4	1	1	1	0.333
mouse5	7.40741	6.89655	8.57143	3.33333		mouse5	1	1.5	1.66667	4.33333		mouse5	1	1	1	0.333
mouse6	5.35714	4.83871	12	4.54545		mouse6	2.33333	2.33333	1	3.66667		mouse6	1	1	1	0.667
AVG	8.59381	8.30734	11.6608	4.39476		AVG	1.38833	1.36111	1.16667	3.88889		AVG	1	1	1	0.5

## Sheet: Fig. 4c-4i
Fig. 4c						Fig. 4d						Fig. 4e
	EYFP		ArchT				EYFP		ArchT				EYFP		ArchT
	Off	On	Off	On			Off	On	Off	On			Off	On	Off	On
mouse1	9.714	13.1626	6.4672	3.295		mouse1	1.6	1.6	1.2	1		mouse1	221.49	244.844	272.941	298.816
mouse2	3.173	3.5925	5.13375	17.9316		mouse2	1	1	1.25	1.8		mouse2	196.286	181.625	242.763	280.409
mouse3	2.7104	1.9582	14.531	11.2798		mouse3	1	1	1.6	1.2		mouse3	178.886	187.44	231.782	259.685
mouse4	3.083	2.751	19.0186	8.93		mouse4	1	1	2.4	1.67		mouse4	253.686	275.238	219.912	229.903
mouse5	9.0076	8.1848	8.34175	8.81825		mouse5	1.8	1.6	2.25	1.5		mouse5	205.992	223.375	279.525	256.974
mouse6			3.0096	6.0432		mouse6			1	1.4		mouse6			237.751	221.628
AVG	5.5376	5.92982	9.41698	9.38298		AVG	1.28	1.24	1.61667	1.42833		AVG	211.268	222.504	247.446	257.903
Fig. 4f						Fig. 4g						Fig. 4h
	EYFP		ArchT				EYFP		ArchT				EYFP		ArchT
	Off	On	Off	On			Off	On	Off	On			Off	On	Off	On
mouse1	3.28947	2.94118	3.26797	1.2285		mouse1	35.8176	52.4622	33.553	70.0672		mouse1	1.8	2	1.6	2.4
mouse2	3.57143	4.12371	2.1978	1.10193		mouse2	31.8624	30.8805	51.7638	82.0675		mouse2	1.4	1.75	2	2.5
mouse3	7.04225	12.1951	4.46429	1.79211		mouse3	6.6796	5.9394	37.1944	93.109		mouse3	1	1	1.4	5.4
mouse4	6.66667	9.09091	5.05051	2.91545		mouse4	14.8	15.899	22.4396	114.42		mouse4	1	1	1.8	3.33
mouse5	5.43478	5.20833	4.5977	1.82648		mouse5	21.3132	25.5158	21.8717	52.1798		mouse5	1.2	1.4	1.25	2.25
mouse6			5.81395	2.7027		mouse6			28.9368	32.0232		mouse6			1.6	1.6
AVG	5.20092	6.71185	4.23204	1.92786		AVG	22.0946	26.1394	32.6266	73.9778		AVG	1.28	1.43	1.60833	2.91333
Fig. 4i
	EYFP		ArchT
	Off	On	Off	On
mouse1	1	1	1	1
mouse2	1	1	1	1
mouse3	1	1	1	0.6
mouse4	1	1	1	0.8
mouse5	1	1	1	0.8
mouse6			1	1
AVG	1	1	1	0.866667

## Sheet: Fig. 5g-5i
Fig. 5g				Fig. 5h				Fig. 5i
	Control	Caspase			Control	Caspase			Control	Caspase
Type I	1.64	0		Type I	1.64	2.51		Type I	1.64	0
Type II	2.78	8.37		Type II	2.78	0		Type II	2.78	0
Type III	1.31	0		Type III	1.31	2.51		Type III	1.31	0
Type IV	9	27.59		Type IV	9	17.09		Type IV	9	13.11
Type V	7.2	0		Type V	7.2	0		Type V	7.2	10.68
Type VI	28.64	2.96		Type VI	28.64	22.01		Type VI	28.64	8.74
Type VII	49.43	61.08		Type VII	49.43	55.78		Type VII	49.43	67.48

## Sheet: Fig. 6b-6g
Fig. 6b
	EYFP					AVG	Caspase					AVG
CeA	6.69667	5.80767	5.2084	5.5264	4.9856	5.64495	10.0546	13.756	14.082	11.5506	12.7461	12.4379
LH	8.28514	7.2905	3.94871	5.5	4.15267	5.8354	24.065	23.6138	14.3493	15.381	16.6826	18.8183
ZI	7.8972	8.5248	6.2286	4.2682	5.3034	6.44444	13.3704	14.535	13.8904	11.5852	12.0004	13.0763
Fig. 6c
	EYFP					AVG	Caspase					AVG
CeA	1	1.5	1	1	1	1.1	5	3.2	4.2	6.2	7	5.12
LH	1	1.75	1	1.25	1	1.2	4.8	4	5	3.8	3.4	4.2
ZI	1	1	1.25	1	1.5	1.15	3.5	5	4	3.5	2.5	3.7
Fig. 6d
CeA	9.09091	5.71429	9.30233	5.71429	6.45161	7.25468	2.08333	2.32558	1.96078	1.66667	1.6	1.92727
LH	5.71429	6.66667	7.69231	6.06061	5	6.22677	2.8169	3.00752	3.57143	3.125	2.5641	3.01699
ZI	7.54717	6.66667	7.14286	6.25	7.01754	6.92485	2.7027	2.32558	2.94118	3.33333	2.94118	2.84879
Fig. 6e
	EYFP					AVG	Caspase					AVG
CeA	2.5	1.5	2.25	1	2	1.85	6.5	5.5	5	5	7	5.8
LH	3	2	2.5	2	2.25	2.35	4	4.25	4	4.75	4.5	4.3
ZI	2	2.5	2.25	1	2	1.95	4.25	5.5	5	4.5	4.25	4.7
Fig. 6f
	EYFP					AVG	Caspase					AVG
CeA	23.025	20.5327	20.6972	26.3214	24.687	23.0527	61.6896	80.783	75.0954	82.1534	78.6231	75.6689
LH	16.5917	12.3778	19.3748	14.4772	15.3835	15.641	37.2637	23.8204	39.3248	30.03	48.8185	35.8515
ZI	16.5972	19.4746	18.7026	15.4718	16.313	17.3118	30.7388	21.0006	29.647	29.343	24.2128	26.9884
Fig. 6g
	EYFP					AVG	Caspase					AVG
CeA	177.611	197.453	185.437	167.687	208	187.238	209.942	221.446	204.841	178.072	192.4	201.34
LH	177.341	182.28	168.369	171.479	163.968	172.688	169.152	179.314	208.071	184.889	177.564	183.798
ZI	173.142	154.531	178.046	187.495	171.832	173.009	188.274	173.02	172.726	196.121	175.589	181.146

## Sheet: Suppl. Fig. 2a-2e and 2g
Supplementary Fig. 2a			Supplementary Fig. 2b			Supplementary Fig. 2c			Supplementary Fig. 2d				Supplementary Fig. 2e				Supplementary Fig. 2g
Chase rounds			Attack segments			Chase rounds during the attack			Cell #	Baseline	Failed chases		Cell #	Baseline	Failed attacks		Introdution phase
mouse1	1		mouse1	1.16667		mouse1	1.16667		1	0.474074	5.75954		1	1.92632	18.0305		1.66023	0.289747	0.189237	0.77497	0.0471359	0.450044	0.532359	2.17865
mouse2	1.33333		mouse2	1.41667		mouse2	1.27273		2	3.11852	12.959		2	6.61856	31.9001		-0.536802	-0.483329	0.378096	0.773886	0.354814	0.0114081	1.0067	0.948499
mouse3	1.16667		mouse3	1.08333		mouse3	1.08333		3	0.835821	2.87977		3	13.0104	13.8696		0.780809	1.83412	2.26426	1.83412	1.66206	0.30712	1.83412	0.457669
mouse4	1.41667		mouse4	1.41667		mouse4	1.41667		4	1.61194	5.0396		4	3.64948	24.9653		0.121593	0.0223414	2.09933	1.40448	1.80208	1.05894	2.84341	3.90841
mouse5	2		mouse5	1.90909		mouse5	1.90909		5	3.37037	19.4384		5	4.39175	23.5784		2.28556	0.132453	2.82788	2.18548	0.794719	0.869224	0.993399	1.97024
mouse6	1.11111		mouse6	1.22222		mouse6	1.22222		6	0.162791	44.6364		6	13.0619	23.5784		0.0290244	-0.0409037	0.309699	1.16951	0.0843117	0.543435	0.0843117	0.981689
mouse7	1.5		mouse7	1.5		mouse7	1.5		7	1.52273	0.719942		7	2.54639	15.2566		-0.17879	0.738854	0.601424	2.67103	0.194578	1.69814	-0.159201	0.636802
mouse8	1.8		mouse8	1.7		mouse8	1.8		8	3.056	12		8	1.13402	1.38696		0.400034	-0.578805	-0.287582	-0.13105	-0.0982876	-0.0327625	0.66501	-0.571339
mouse9	1.75		mouse9	1.5		mouse9	1.75		9	9.28571	17		9	1.7732	12.4827		0.883088	0.900632	1.64014	0.900632	1.43874	3.02476	-0.0254737	1.38913
mouse10	1.25		mouse10	1.25		mouse10	1.25		10	9.00794	16		10	6.19588	40.2219		-0.0128197	2.20444	1.32251	-0.0810621	2.82366	2.82366	1.13747
AVG	1.43278		AVG	1.41646		AVG	1.43707		11	0.693548	0		11	1.92632	5.20999		-0.301542	0.828325	-0.516818	0.810625	2.176	4.85203	-0.595452
									12	0.450382	5.45951		12	6.61856	13.8224		-0.128203	0.280109	0.796098	-0.199025	-0.530732	2.471	-0.457924
									13	0.343284	3.18471		13	13.0104	6.80489		0.656858	0.356145	0.654847	-0.275725	0.930572	2.71388	0.757564
									14	0.30597	3.18471		14	3.64948	15.2047		1.38913	-0.145467	1.20393	0.642478	-0.690967	2.11535
									15	3.04478	3.63967		15	4.39175	13.2908		0.226446	-0.605263	2.83212	1.58592	2.47066	-0.392356
									16	2.39098	9.09918		16	13.0619	10.8453		0.0903206	-0.0929429	0.822751	0.708289	0.387796	1.79408
									17	1.4	3.83142		17	2.54639	6.48591		0.148044	0.0335047	1.42156	2.49052	0.56958	1.38913
									18	3.33058	11.4943		18	1.13402	1.48857			-0.448711	1.08515	1.52775	0.256406	-0.0231994
									19	1.40496	3.83142		19	1.7732	6.80489			-0.359105	-0.0931014	-0.425606	-0.368606	1.13079
									20	0.991736	3.83142		20	6.19588	22.9665			-0.375387	1.21182	1.2846	0.520392	0.979333
									21	5.44628	5.10856		21	24.2034	54.9572			0.663204	0.9739	1.16264	1.01165
									22	1.47934	1.27714		22	10.7034	23.7503			0.054132	0.39439	1.16925	0.533587
									23	0.714286	3.26397		23	3.82203	11.8752			-0.239865	0.85043	0.55605	3.28023
									24	1.66142	1.01999		24	4.72881	9.1135			1.06804	0.912802	1.26209	1.31199
									25	3.37795	3.87597		25	19.3729	23.6123			0.607957	0.234472	0.674766	0.903321
									26	0.488189	0.815993		26	15.3475	12.4275			0.0120726	0.917514	0.831282	0.676063
									27	0.330709	6.32395		27	14.4407	19.6078			-0.794474	0.86068	-0.173791	0.571028
									28	0.897638	1.63199		28	7.66949	2.89975		Chase phase
									29	0.291339	0.611995		29	8.12712	16.57		1.00057	1.38404	1.79648	1.48064	0.596301	0.84897	3.88101	1.60698
									30	1.07317	0.816993		30	2.31356	3.03783		-0.159201	0.747243	0.99592	2.05734	2.583	2.29996	3.2704	0.116453
									31	17.6867	6.94444		31	9.0828	13.308		0.759023	2.33686	1.46906	2.34074	1.39158	2.70878	3.79353	2.6313
									32	0.518519	0.816993		32	7.88608	4.88865		0.256696	0.149935	0.622554	2.17079	1.19296	1.30161	2.49674	2.00782
									33	2.63095	6.12745		33	2.04487	14.1228		2.58055	0.859134	1.66206	2.41481	5.47597	4.47231	4.07085	2.26426
									34	0.963855	0.816993		34	7.66667	6.31247		0.590755	0.575195	2.38428	4.58765	6.12835	5.66448	6.16148	4.00781
									35	0.256098	0		35	0.743056	2.10416		1.74921	0.57749	0.387983	2.9051	2.46388	3.15826	2.7098	3.18719
									36	5.19277	2.85948		36	0.5625	2.10416		0.241259	1.0817	2.54972	2.95536	5.56304	2.47246	3.361	2.31793
									37	20.6548	15.9314		37	0.576389	6.31247		-0.0385794	0.562913	0.652998	1.82168	2.05298	1.8095	2.29645	1.27386
									38	4.72289	2.45098		38	2.20833	12.6249		1.7572	2.49414	2.87622	1.78658	2.22881	0.990581	0.371468	2.17511
									39	3.3253	2.85948		39	0.731707	4.26296		0.359462	0.737237	1.60868	1.77861	3.02476	4.53526	3.6856	4.1747
									40	1.23188	0.353232		40	1.70866	2.69239		-0.0242445	1.83637	1.97927	1.47263	5.52573	4.39987	5.30056	-0.575045
									41	1.83529	1.24961		41	3.3937	4.71169		0.759059	-0.207081	0.17851	1.19679	1.4478	0.648673	0.973009	0.882988
									42	0.15	0		42	0.488189	4.03859		0.0673035	-0.0147426	-0.199025	-0.0331708	1.23838	7.42129	11.1508	-0.657846
									43	17.5652	30.378		43	0.362205	14.8082		0.201028	3.85941	1.9737	3.93798	3.02132	2.3092	0.516984
									44	2.46377	4.59202		44	0.897638	2.91676		-0.528838	-0.716119	0.155095	-0.146479	1.04546	1.21525	1.08022
									45	1.01449	2.47262		45	0.330709	3.36549		-0.298659	-0.43509	0.0759532	0.286934	0.202542	4.22826	4.00861
									46	3.44928	11.3034		46	0.731707	9.1845		-0.246065	1.78771	1.13943	1.13943	3.31306	0.523774	1.44392
									47	4.10145	5.65171		47	1.70866	2.44426		0.179747	-0.184029	0.0703379	0.136694	0.523774	3.61173	-0.541471
									48	0.262295	0		48	3.3937	4.14784		0.209346	0.100543	1.14876	0.909168	3.01639	1.83001	-0.821904
									49	0.681159	3.88555		49	0.488189	2.81461			0.138913	2.28875	1.54458	0.259599	0.703599	-0.388947
									50	3.89855	6.00495		50	0.362205	9.33264			-0.0929429	0.280965	0.975367	1.50771	0.352559	1.08738
									51	4.70642	7.03518		51	0.897638	3.18495			-0.301542	1.59706	2.26715	0.160254	-0.480768	-0.050977
									52	17.8818	16.0804		52	0.330709	2.66647			-0.128203	1.3675	1.50105	-0.460533	-0.625276	1.06804
									53	25.8364	43.2161		53	0.941176	4.76512			-0.371502	0.0655592	-0.808564	-0.100936	0.427351
									54	4.38182	3.01508		54	1.04202	2.18401			-0.035393	-0.232021	-0.271346	-0.0322571	0.344128
									55	16.6	19.0955		55	10.5583	40.9006			-1.48228	0.136783	-0.481996	-0.0254359	-0.227521
									56	7.89908	9.04523		56	3.55	3.25616			0.474197	-0.241187	0.224381	1.29762	0.679945
									57	7.67273	6.03015		57	2.61667	2.10459			-0.233038	-0.0631144	-0.307211	1.13014
									58	3.05814	0		58	3.7757	0.357384			1.09909	0.679945	1.81319	-0.0073841
									59	19.0465	9.14077		59	3.325	1.31041			0.732393	0.297447	0.261608	0.796789
									60	9.12791	23.766		60	0.94958	3.49442			-0.289741	0.313886	0.486351	0.571028
									61	0.905882	2.74223		61	1.07317	0			-0.484133	-0.173791	-0.173791
									62	0.559524	1.82815		62	17.6867	10.1455		Attack phase
									63	10.407	12.7971		63	0.518519	0.825764		-0.469798	2.25143	1.99669	3.10866	1.67826	2.16762	1.86326	-0.469798
									64	15.3837	10.0548		64	2.63095	3.30306		-0.254234	2.58481	4.1422	1.41741	2.05018	2.44111	2.11991	1.27431
									65	3.56977	16.4534		65	0.963855	0			0.932202	2.08931	1.69998	0.581811	1.78558	1.97523	0.372
									66	0.581081	5.8873		66	0.256098	0.825764			2.86646	2.26426	2.86646	2.49008	4.18034	3.82997	0.837913
									67	0.797297	1.68209		67	5.19277	2.47729			3.70298	5.92955	4.98709	2.79016	4.94157	6.32715	0.888224
									68	2.36486	1.68209		68	20.6548	24.7729			2.1977	2.9268	2.71463	2.12392	1.80633	2.44073	0.054132
									69	6.2027	6.55469		69	4.72289	2.47729			1.66891	3.82459	3.39963	2.08614	3.45583	4.91402	-0.0186286
									70	19.6757	22.9414		70	3.3253	2.47729			2.53019	1.93124	3.17296	1.82168	3.22608	1.59524	1.52114
									71	1.0274	2.45801		71	1.07317	0			3.39628	2.67784	2.01654	2.38801	2.49414	-0.316269
									72	2.35616	4.50635		72	17.6867	10.1455			-0.141971	-0.196575	0.656975	1.27774	2.12338	0.495023
									73	0.315068	0.409668		73	0.518519	1.61031			1.37266	0.656035	1.44471	2.55273	-0.253189	0.406066
									74	0.333333	0		74	2.63095	0			1.81039	0.919931	1.50818	4.62504	-0.63659	0.328072
									75	8.52857	21.15		75	0.963855	0			0.890872	1.06414	0.928781	0.49095	0.913448	0.297465
									76	0.321429	0		76	0.256098	0			6.55327	9.30699	10.8365	3.82878	-0.181932	2.92313
									77	1.44286	6.60939		77	5.19277	8.05153			-0.694236	1.22301	1.24076	0.48795	0.285662	0.0978003
									78	6.44286	10.575		78	20.6548	22.5443			0.733009	1.12319	0.607626	2.83952	-0.207121	-0.289741
									79	1.89855	1.98282		79	4.72289	1.61031			4.30671	5.14347	3.84388	1.39421	-0.159602
									80	5.24286	19.1672		80	3.3253	0			1.0799	0.845502	0.116787	0.163508	-0.0500408
									81	5.95714	12.5578		81	1.23188	0.574383			0.850288	0.400034	1.09431	0.122825	1.46156
									82	3.5	8.5922		82	0.15	0.229235			4.60397	2.99159	2.42105	0.515077	1.24546
									83	0.441176	0		83	17.5652	26.0387			0.120719	0.588104	0.804437	-0.399006	-0.289741
									84	0.52381	0		84	2.46377	4.21214			3.83071	3.30021	3.24996	-0.175143
									85	3.3	7.27032		85	1.01449	1.91461			0.726485	1.03364	1.57049	0.656858
									86	5.02174	12.9814		86	3.44928	5.3609			-1.16068	-0.469798	-0.864586	0.822908
									87	2.8587	4.75984		87	4.10145	4.02068			-0.714619	0.692753	0.409319	1.34346
									88	1.28261	6.05798		88	0.262295	0.191461			0.678593	0.525296	0.355863	2.43696
									89	0.582418	0.865426		89	0.681159	2.29753			0.505408	-0.425606	-0.67061	0.313886
									90	1.34783	3.02899		90	3.89855	6.31821			-1.09256	0.123712	0.443783
									91	5.33696	6.05798		91	4.70642	4.21433			1.66564	1.18999	-0.252918
									92	4.07609	10.3851		92	17.8818	17.5154			1.81102	0.958801	1.53068
									93	2.20312	13.1406		93	25.8364	30.1023			0.617105	0.487188	0.869296
									94	0.344262	1.31406		94	4.38182	1.20409			0.353944	0.291848	1.04978
									95	2.20312	3.28515		95	16.6	25.888			0.0120726	0.917514	0.313886
									96	1.65079	5.91327		96	7.89908	17.4594		Eating phase
									97	0.761905	0.65703		97	7.67273	21.0716		2.44254	2.17958	2.04324	1.71211	6.5832	1.13115
									98	3.82812	9.19842		98	4.70642	8.7577		3.56361	3.73369	6.28796	7.84034	3.67914	0.368552
									99	9.21875	22.9961		99	17.8818	17.5154		1.45034	1.48264	4.05354	5.87564	0.672784
									100	0.448276	0		100	25.8364	30.4898		1.61226	0.151209	1.31711	4.40037	0.0148835
									101	8.15254	13.7525		101	4.38182	2.27052		1.07799	0.154416	1.87532	1.13115	1.70874
									102	0.22	0		102	16.6	18.975		2.13952	2.4626	2.257	1.45746
									103	3.77966	26.5226		103	7.89908	7.78463
									104	2.0814	9.37207		104	7.67273	7.13591
									105	1.02326	2.49922		105	6.2027	9.88764
									106	3.02299	3.12402		106	19.6757	13.9326
									107	2.83721	11.5589		107	1.0274	3.14607
									108	3.95349	7.81006		108	2.35616	7.64045
									109	0.581081	1.56104		109	0.315068	0.898876
									110	0.797297	0.624415		110	5.02174	16.5336
									111	2.36486	2.49766		111	2.8587	5.70125
									112	1.05882	1.33601		112	1.28261	3.23071
									113	16.5797	35.4041		113	0.582418	0.760167
									114	24.2754	30.7281		114	1.34783	3.61079
									115	0.217391	0.668003		115	5.33696	11.4025
									116	0.430769	0.668003		116	4.07609	10.8324
									117	3.86957	1.33601		117	2.0814	4.10707
									118	5.49275	8.01603		118	1.02326	1.69948
									119	0.590909	0		119	3.02299	13.8791
									120	1.10294	2.67201		120	2.83721	9.91361
									121	0.73913	0		121	3.95349	10.1969
									122	3.77465	2.67953		122	0.581081	0.398406
									123	9.56338	3.75134		123	0.797297	1.59363
									124	0.746479	1.07181		124	2.36486	2.39044
									125	0.394366	0		125	0.581081	1.25235
									126	9.6338	4.82315		126	0.797297	1.87852
									127	0.295775	0		127	2.36486	5.63557
									128	1.59155	0.535906		128	0.581081	2.84215
									129	6.38028	2.14362		129	0.797297	0
									130	2.78873	1.60772		130	2.36486	4.59117
									131	0.73913	0.738007		131	1.05882	3.69004
									132	3.77465	4.79705		132	16.5797	26.5683
									133	9.56338	8.11808		133	24.2754	21.4022
									134	0.746479	2.95203		134	0.217391	0
									135	0.394366	1.84502		135	0.430769	0
									136	9.6338	5.90406		136	3.86957	2.58303
									137	0.295775	0		137	5.49275	6.64207
									138	1.59155	2.95203		138	0.590909	0.369004
									139	6.38028	9.22509		139	1.10294	2.95203
									140	2.78873	10.7011		140	1.05882	1.88182
									141	18.4912	7.11974		141	16.5797	22.9582
									142	0.859649	0		142	24.2754	36.131
									143	17.1579	11.6505		143	0.217391	0
									144	1.19298	2.589		144	0.430769	0
									145	10.3684	7.76699		145	3.86957	0
									146	5.89286	4.53074		146	5.49275	6.39819
									147	1.85965	2.589		147	0.590909	0
									148	13.807	19.4175		148	1.10294	4.14001
									149	1.80702	5.82524		149	21.6923	9.03517
									150	4.91228	7.11974		150	0.507692	1.93611
									151	9.03509	5.82524		151	0.21875	0.645369
									AVG	4.33281	6.80021		152	1.03077	1.29074
													153	0.192308	0.645369
													154	14.1538	21.2972
													155	0.203125	0
													AVG	5.40007	8.77393

## Sheet: Suppl. Fig. 4c-4g and 4j
Supplementary Fig. 4c					Supplementary Fig. 4d				Supplementary Fig. 4e				Supplementary Fig. 4f				Supplementary Fig. 4g
	Cricket	HFD	Object			Excited	Inhibited			Excited	Inhibited			Excited	Inhibited			Excited	Inhibited
mouse1	21.3718	12.0766	9.37593		Cricket	0.462	0.345		Cricket	0.615	0.286		Cricket	0.091	0.734		Sniff	0.455	0.433
mouse2	22.6629	14.4301	13.2868		HFD	0.455	0.448		HFD	0.524	0.336		HFD	0.084	0.804
mouse3	32.6333	9.76349	2.75308		Object	0.468	0.427		Object	0.517	0.364
AVG	25.556	12.09	8.47192
Supplementary Fig. 4j
	Cri	Cri_s	HFD	HFD_s	Obj	Obj_s
	1.77662	0.474942	2.23872	0.747059	2.79878	1.64005
	3.60477	2.17331	2.23872	0.559362	0.277607	1.37452
	2.71145	1.58079	1.44427	0.614764	0.54607	0.76572
	0.449392	2.17082	2.86746	2.07417	0.212252	0.783315
	1.57134	1.29372	0.736364	0.975101	1.6178	2.30814
	0.843502	0.256106	1.16393	0.909486	0.405513	0.449167
	3.36869	1.95181	-0.0353	1.01551	0.686491	1.15637
	2.65468	0.787326	0.079092	1.06785	1.6178	0.4434
	2.57132	2.41728	1.28131	1.23636	1.75981	0.797086
	2.78313	1.2342	1.16393	0.323349	0.465883	1.42184
	2.42498	3.57101	1.75981	0.613168	0.576403	0.272534
	1.16503	2.47902	0.465883	0.807743	0.887491	0.212252
	46.1829	0.850642	0.576403	0.320677	0.079092	0.973243
	22.138	0.700444	0.887491	0.411517	2.64843	0.957048
	3.25242	0.788433	0.079092	1.13265	1.30884	0.534846
	2.17082	2.46163	1.1	1.10372	0.3853	0.658766
	2.92188	1.87631	1.44427	0.198512	1.41261	1.40712
	0.611873	1.82308	1.65099	1.98176	2.21337	1.57125
	1.75647	1.0195	3.09887	0.471711	0.605716	1.21298
	2.39897	0.388065	0.976023	6.34847	1.52647	0.606373
	3.69318	2.92302	0.575287	1.1054	0.753806	0.855173
	3.044	2.08207	3.66634	2.10528	0.983491	0.435817
	1.91263	0.059238	1.93033	0.741429	0.728376	2.11369
	4.81967	1.17395	1.18012	0.994987	0.542691	0.645584
	0.81644	2.07138	1.02	0.776658	1.12556	0.811934
	5.95338	1.63786	1.15773	0.471646	0.070097	0.560867
	2.65452	1.77315	1.46364	0.669815	1.00583	0.405208
	3.17883	2.12301	2.65777	0.809491	0.53968	0.42115
	1.48928	0.081818	1.21577	1.9117	1.69115	2.27004
	1.02856	1.2923	3.89987	1.92951	2.83019	1.31994
	0.902854	1.45543	1.44826	0.957392	2.56189	1.04259
	1.10323	7.9	0.730121	0.674214	0.730121	1.24915
	3.9797	1.78882	1.88766	0.992938	2.35388	0.541603
	2.96511	0.487001	1.71542	0.137029	1.5582	0.298923
	6.96491	1.91499	2.46566	1.23904	4.20888	0.70259
	4.11808	1.16215	1.94848	0.623754	1.489	0.757932
	3.79141	1.67695	1.139	0.736364	3.89388	0.746241
	2.74615	1.00458	2.15396	3.52515	0.684746	0.932268
	5.16601	1.23109	2.27054	0.782133	3.38451	1.69914
	39.9	0.770234	1.6789	0.729974	1.27282	1.82877
	8.38632	2.41856	0.741429	0.237306	2.25364	0.581529
	2.05414	0.530791	10.1815	2.24277	1.73426	0.662421
	0.848528	1.08426	0.427117	3.43606	2.17082	1.08995
	2.54444	0.270089	0.905093	2.7408	1.08025	1.06484
	3.41814	0.379506	2.39561	1.81917	1.98529	0.465883
	1.92039	0.312909	0.674214	1.01492	0.42394	1.02669
	3.05818	1.82791	0.263186	0.613142	1.07065	0.484139
	2.76855	3.22473	2.75664	0.564067	1.62252	0.534333
	3.51785	0.609984	1.09028	0.962948	0.517298	1.16583
	0.15974	1.27432	0.836898	0.05279	5.88993	6.74642
	1.05016	2.44445	0.54162	1.29382	1.84809	1.32187
	0.474513	-0.06983	1.12783	2.56011	1.21889	1.58211
	0.651372	2.79828	0.586551	0.837774	1.49469	0.579897
	0.809599	5.29403	0.810151	1.16393	1.50318	0.081044
	1.39054	1.73227	0.160613	1.86	3.09134	0.603379
	1.12556	1.34761	0.733549	1.32313	3.86207	1.69725
	0.785655	1.73209	1.91755	1.0129	0.239464	-0.15027
	0.672452	3.12451	1.23953	0.994987	1.0832	2.23715
	1.84103	0.67957	2.24221	0.936356	2.23855	0.536977
	1.98226	11.983	0.613168	0.599067	1.35523	2.36925
	4.04286	2.21182	1.83418	0.775672	2.72026	2.1942
	6.82428	2.01208	0.963641	2.05754	1.79247	0.08771
	2.77401	12.657	0.914675	1.67556	1.94982	1.60995
	4.33705	1.2066	1.45327	1.25271	1.00537	0.732702
	3.34077	1.24458	1.60767	0.435817	1.81659	0.439896
	3.85096	9.9	1.46252	0.313094	0.831609	1.44568
	10.8122	0.332678	2.16316	2.16316	0.545116	0.536115
	4.24234	2.54753	1.2746	0.266286	1.79931	0.333204
	1.9365	1.42394	1.83913	0.827873	2.1733	1.26884
	0.863781	0.510316	1.62481	1.35202	1.26989	0.684299
	0.350793	3.7381	0.411517	1.86157	2.21372	2.64446
	5.21767	0.404426	1.02623	1.26779	0.938083	2.1942
	1.46647	1.39054	3.56717	0.925816	1.00357	2.50705
	1.73577	1.2609	2.1	1.47636	1.73617	1.66682
	0.745525	1.91332	1.56175	0.726636	0.375086	0.971072
	4.40801	4.12209	1.01136	0.225	2.51344	1.13902
	3.75262	0.570481	0.237306	0.804984	2.22851	0.647561
	1.47872	1.84286	0.415728	0.220044	0.904881	1.21171
	2.30165	0.942966	0.678767	0.39152	0.945359	0.913604
	1.31675	1.08683	0.33332	1.49614	0.805228	1.32794
	12.2715	1.61543	1.09189	0.726636	-0.02193	1.52937
	9.61251	0.794026	0.455556	0.782133	1.72111	1.36905
	5.21872	2.72931	1.19713	1.15128	0.886395	0.429859
	0.857321	0.840168	0.518402	1.02747	1.40678	0.277607
	1.88592	0.99162	0.703806	1.28182	1.26639	0.692734
	1.91726	1.59786	1.02336	2.08332	1.65974	1.26639
	2.17025	0.506956	0.473549	1.8609	1.71228	1.37452
	2.1017	1.06685	0.484424	0.448506	2.7196	7.92094
	0.874055	1.45579	0.070245	0.279492	1.01307	1.70026
	2.31392	0.488814	1.97508	1.44447	1.0036	2.15811
	2.56778	2.50084	1.67551	1.31774	0.902485	1.19535
	1.76288	1.37332	1.30146	0.534783	1.09593	1.25164
	2.7	1.35256	1.08229	1.28647	1.45061	2.26664
	1.30114	0.870289	0.809313	2.86069	2.46702	1.12224
	3.9	0.613921	1.24056	1.82181	1.72084	0.7345
	1.05799	0	1.48531	-0.27668	0.719341	3.64829
	0.811952	0.902136	1.48831	1.44427	0.848757	2.227
	2.56905	3.77151	1.08824	1.19703	1.25093	-0.05803
	1.3775	1.20453	1.06713	1.66954	1.29521	5.11779
	1.97641	1.10831	2.00766	0.164127	0.905803	0.098836
	1.80893	2.34694	0.875228	0.511082	1.75771	1.45061
	6.85987	2.04453	1.11695	0.425558	0.615945	0.769639
	4.38522	2.19715	1.60535	0.470169	1.24373	0.53031
	5.0183	0.996215	1.37837	0.417297	1.04298	3.1201
	2.39633	1.81412	0.73823	1.98209	0.408982	1.169
	5.20097	1.96466	0.225	0.451735	0.962054	1.37663
	4.75577	0.913063	0.635654	0.963641	0.645584	0.437945
	0.527896	3.05865	1.99077	1.11528	2.88567	0.778036
	1.87593	1.94447	0.471891	1.2365	1.04002	0.176144
	1.41515	0.474513	3.92621	-0.06439	2.16511	0.384034
	1.39591	1.27948	1.83653	1.07423	0.7345	2.83414
	0.459033	1.12821	0.623754	0.586551	1.73755	0.684746
	0.679753	0.225971	0.592949	-0.09365	4.18816	1.6832
	2.32526	0.42158	0.425558	1.13178	3.3571	0.399985
	2.43967	0.960262	1.4011	0.693934	16.1056	1.41074
	4.034	1.77917	2.94107	1.72964	1.58438	0.42394
	0.908268	-0.20244	0.965837	0.082363	4.31161	1.14299
	2.31254	1.59786	4.06606	1.9607	1.77315	0.355754
	1.26294	2.89298	0.44573	0.564494	1.64005	0.336465
	1.93727	1.73494	3.52515	0.465883	0.835957	0.872069
	5.31099	0.939762	3.05169	0.393668	0.957048	2.32214
	3.73089	0.333167	0.526498	1.37315	0.806426	0.828693
	6.50051	2.52275	1.79629	0.427117	1.02279	1.1234
	1.27117	2.47902	0.978459	0.369659	1.13831	1.77315
	4.92016	1.44835	1.0938	1.38982	0.840873	0.772947
	0.106109	1.92724	0.727535	0.482426	1.2836	1.44284
	1.98209	0.536235	1.01336	1.21193	0.306166	0.510862
	2.41227	0.843502	0.792127	0.827354	1.62705	1.04186
	4.00722	1.7554	2.42159	0.810935	1.31028	0.6033
	2.69134	1.14281	2.23086	0.346176	0.72396	-0.35979
	1.78283	0.11091	0.921637	1.41817	0.473313	1.22162
	1.90671	1.10938	3.44779	1.16393	0.601747	0.250459
	1.68189	4.04286	1.69568	0.303685	1.29624	2.15812
	0.833206	1.84345	0.954437	2.04486	0.342223	0.697907
	2.68209	1.27983	0.559362	0.438142	1.60387	1.91633
	2.0886	1.77067	2.35373	1.47207	1.6832	0.680081
	1.20837	1.30736	0.88602	0.88602	1.83694	0.053345
	0.478308	0.99523	1.84078	0.147193	4.62092	0.637234
	1.58389	1.03402	1.16063	1.41193	0.535294	0.62506
	3.46364	3.90018	1.23318	0.9	0.568675	1.1737
	2.99076	1.42161	0.4821	1.00274	1.54898	2.73871
	2.55458	0.886687	1.21193	1.54562	1.66682	1.60094
	6.40896	3.62669	0.67082	0.609231	0.797086	1.72337
	21.9653	1.14144	0.454646	0.905093	0.81713	0.537757
	3.59163	1.50118	3.6168	0.609286	1.30567	2.3416
	0.608527	4.66722	1.8662	0.742399
	0.782534	1.98628	1.03936	0.455556
	4.52089	0.994987	8.47323	1.8662
	2.0036	2.74484
	2.32164	4.22854
	2.00135	3.57266
	2.92556	1.12556
	1.047	1.82759
	3.3096	2.35272
	2.15002	2.26064
	4.53377	2.79811
	2.37583	1.02061
	1.38792	1.2967
	2.23156	0.994987
	1.01151	6.47558
	1.71446	25.9
	1.6798	2.3353
	6.23726	0.926159
	1.98634	1.31233
	3.79305	1.42448
	4.31764	0.736364
	18.2414	20.1733
	3.47071	2.73467
	3.46364	0.324511
	1.77364	0.714694
	1.45543	1.01325
	3.9	0.202073
	1.75571	1.7426
	1.1199	1.5729
	3.10386	1.19916
	2.28345	0.554927
	2.76715	1.33128
	1.51602	2.20856
	5.96405	0.356263
	3.95531	3.33527
	4.1125	0.408923
	1.61837	0.460478
	2.17287	0.828631
	3.08056	2.46309
	5.04209	0.991562
	3.27652	1.17196
	3.15286	1.94304
	0.816498	1.00558
	2.66129	1.733
	3.36802	1.18151
	4.278	2.08904
	1.76168	1.15291
	4.6574	2.2767
	5.05645	1.31695
	2.08904	0.279155
	3.27949	1.44869
	2.62851	1.48222
	0.565673	0.648171
	4.84049	0.726053
	5.21996	0.814528
	2.22819	0.821396
	3.23102	0.370324
	3.39276	7.9599
	7.03542	2.03735
	10.7783	3.03599
	1.90134	1.65588
	0.690411	1.53742
	1.66198	2.65914
	3.79683	1.53455
	0.552883	0.378171
	1.36154	2.22852
	1.54717	1.41749
	1.54562	0.627158
	0.814639	4.50475
	4.51284	1.00537
	4.90939	6.96491
	3.4121	0.880106
	10.5832	3.93827
	2.60843	0.421752
	1.02061	0.431117
	24.3224	1.55138
	7.43953	0.763248
	2.8071	0.928331
	1.68855	2.63343
	0.170383	0.339568
	1.29689	1.23473
	3.55978	1.87688
	2.13672	0.825466
	2.60314	1.8723
	0.801576	2.87642
	3.07192	1.11246
	2.56564	1.91443
	2.85117	2.0268
	2.90651	1.05103
	0.610716	27.9
	3.98967	1.66556
	5.84519	0.413788
	2.06682	0.51255
	97.9	0.798822
	3.71611	0.126705
	106.464	0.364671
	1.14761	0.288567
	0.984587	1.71484
	3.69992	1.43568
	3.15882	1.04694
	2.50546	0.994017
	1.12404	1.59375
	92.2495	1.23493
	6.2	0.34525
	3.53165	1.35827
	4.76067	1.82591
	1.47684	8.79322
	4.4391	0.875953
	6.82428	1.41193
	2.5971	1.1199
	1.64863	3.05996
	3.79981	0.548353
	0.991562	0.142158
	1.22772	2.7341
	2.93161	2.55646
	0.994987	0.611697
	3.21918	0.913063
	2.66999	0.634145
	0.544736	3.06198
	25.9	1.62059
	1.52552	1.17362
	0.75965	2.31139
	25.4432	3.65673
	1.01325	1.06841
	2.4164	1.98504
	7.26495	2.7034
	1.33307	2.22486
	2.504	1.2345
	2.13655	1.97263
	6.92521	3.94613
	4.46959	0.2
	3.49748	0.532179
	3.41757	1.82791
	2.38987	1.48964
	1.63708	0.987459
	3.32465	1.49096
	0.2	3.14888
	1.0778	0.22798
	4.27868	5.65774
	0.515723	0.864706
	2.80052	1.3625
	0.759544	2.91818
	1.08331	0.874055
	3.38375	0.829702
	1.42448	2.20155
	2.51092	1.12267
	3.12213	1.86469
	2.12703	5.25011
	1.42352	0.707394
	1.05816	1.78729
	1.76926	2.51727
	1.82791	0.60286
	2.28754	1.44353
	1.15659	0.356341
	0.994987	0.139935
	2.13401	0.266236
	4.31764	0.182744
	1.41235	1.13844
	0.203141	1.00354
	3.46364	1.22222
	5.88993	0.945696
	3.88695	1.79452
	0.503963	0.877006
	2.17082	31.9
	1.39659	1.18631
	5.19957	0.058263
	0.941738	2.0686
	3.9074	0.372152
	0.945696	1.41235
	3.51563	1.26326
	2.04661	2.28217
	2.65814	8.19666
	1.81102	2.71814
	0.860214	0.441022
	2.96985	1.02623
	1.95688	1.19243
	3.93827	1.90919
	1.17312	0.727535
	2.24919	0.910621
	1.99294	1.20106
	1.59786	1.45421
	1.49063	0.347093
	1.73227	0.955953
	1.95196	2.44615
	0.812404	0.812404
	1.22034	1.37166
	2.02944	1.50401
	2.26239	1.69115
	-0.10462	3.11097
	1.72773	3.32465
	0.684797	0.420122
	1.90911	2.1548
	4.12209	0.879098
	1.99199	1.77315
	5.9	0.966256
	0.461718	1.03827
	1.72548	1.68397
	1.84158	-0.17506
	3.16222	1.03402
	2.14589	3.15855
	1.06685	3.83241
	1.53362	0.75438
	2.22721	0.541603
	2.45066	0.157201
	1.72372	2.23977
	1.28004	0.544195
	0.857321	4.40662
	0.684221	0.994987
	2.0872	3.07627
	0.926283	0.745525
	1.20175	1.77315
	2.21529	2.63549
	2.04453	2.84341
	0.860214	1.47377
	0.256106	1.08637
	1.91499	0.517827
	1.11204	0.906563
	1.90714	1.51097
	0.898393	4.2747
	0.736364	2.18684
	1.00015	25.4432
	0.209464	0.983971
	1.30154	1.14733
	2.14116	0.790613
	0.83783	0.881238
	2.52275	2.55159
	1.66783	1.7455
	2.81618	-0.1083
	4.16527	0.135294
	0.645935	1.28211
	3.16386	0.541603
	0.681046	19.7576
	0.944352	2.16639
	0.85647	0.249224
	4.2653	0.749735
	8.93379	2.03241
	1.30399	2.07372
	0.320113	1.19916
	0.685197	0.653692
	0.372152	1.74909
	3.69143	2.79945
	5.18655	0.449876
	0.505387	1.35802
	1.70375	0.991562
	1.499	0.716326
	0.721787	1.34377
	3.31379	3.02741
	1.08774	1.91147
	1.67143	0.975411
	0.717993	0.60748
	0.775773	0.852858
	0.365032	0.904067
	2.79626	4.03918
	1.17877	1.72773
	2.65914	2.00135
	1.06841	2.24042
	2.1791	1.15591
	1.09413	0.505387
	0.690411	1.26263
	1.13809	1.67695
	0.843582	1.14839
	1.95995	1.01453
	0.586551	2.62628
	4.80425	8.95489
	1.19101	1.68189
	0.609785	1.14599
	5.4837	2.55458
	1.78536	1.37557
	0.686576	1.44681
	0.929985	1.38192
	1.47289	0.777458
	0.696176	0.322008
	4.03762	0.61524
	1.17432	1.04833
	3.24857	1.15972
	2.81618	1.42448
	2.28218	0.81644
	3.23841	5.15884
	1.14304	0.642923
	1.16473	1.3168
	2.00115	0.405921
	2.14926	1.05418
	1.94849	0.783303
	1.92821	3.64387
	1.4534	1.97868
	0.30877	1.17728
	-0.05248	0.939149
	0.339568	1.4354
	1.55774	0.319142
	2.28809	0.669511
	0.677592	2.29467
	1.45091	0.951827
	1.03905	2.83428
	1.48289	2.57839
	0.957427	0
	1.43139	3.99293
	1.06595	0.857321
	0.910621	3.34345
	2.91486	4.34544
	0.308782	1.62087
	-0.21686	2.51869
	1.39041	1.44127
	1.41274	0.868854
	0.723059	1.57341
	1.02623	2.09506
	2.16639	1.51101
	2.22281	0.954112
	1.1708	0.94669
	0.563345	3.85417
	1.31181	2.92302
	0.892408	0.835048
	0.873432	0.704651
	1.8781	2.52051
	2.30189	0.657267
	1.65841	2.37273
	2.06069	1.31181
	0.954545	1.2215
	0.961293	1.72461
	0.43711	0.9
	0.849706	2.59333
	2.8543	2.37273
	2.79095	1.25752
	1.35401	0.759922
	2.0728	1.48534
	3.63857	0.65231
	3.60873	1.82361
	2.35792	2.37321
	0.927103	24.0218
	1.82336	1.34242
	0.034103	3.61854
	1.50165	0.552883
	3.41852	0.857321
	1.03678	1.07166
	3.08082	0.268371
	1.43798	1.09252
	2.16362	2.1
	1.36126	2.31255
	0.717483	0.306269
	2.58017	0.690411
	0.9	3.83983
	0.769639	0.442782
	0.336964	-0.02089
	0.72478	2.03119
	0.707721	3.27098
	1.19606	0.994987
	0.952912	0.60286
	10.2608	2.15811
	0.485685	0.797326
	0	1.83005
	1.08508	0.991562
	0.129173	0.649481
	3.01145	1.14433
	-0.23542	1.69273
	1.03402	2.58342
	0.506956	1.63356
	0.1819	0.700485
	2.77092	1.2885
	3.27534	0.586336
	2.23654	1.36999
	1.69531	3.41658
	1.06863	1.70934
	4.79476	1.45404
	0.866571	0.006984
	5.89752	1.4125
	3.16386	0.848528
	1.83005	2.06993
	1.19747	0.690411
	1.49819	0.503963
	2.52772	0.102877
	0.999764	0.371629
	0.401204	1.38125
	4.43751	3.38375
	1.13844	0.396774
	7.56757	0.60113
	0.727535	0.685534
	1.51097	2.00948
	1.60348	2.7
	8.06045	0.806503
	1.12703	1.41062
	3.14888	1.98209
	0.514366	0.925417
	2.08207	1.48675
	2.79828	1.56106
	3.18245	1.68189
	3.06089	1.04461
	0.836007	1.28689
	1.2533	6.8947
	4.40662	1.68855
	1.04071	0.738632
	4.22892	1.37835
	1.48222	1.72179
	1.42448	1.62665
	0.827354	0.781146
	0.6642	0.495375
	1.26354	0.908287
	0.408923	1.54143
	2.09547	2.60486
	2.01926	0.327469
	1.19412	0.350793
	1.99438	1.19916
	1.85629	2.65096
	3.25331	1.50686
	1.19916	1.21227
	4.45814	1.10323
	1.17341	0.954512
	0.684797	0.289499
	1.00537	6.26354
	3.1429	0.547442
	0.799706	0.863781
	0.478282	0.733074
	2.81346	1.62664
	0.904833	-0.03388
	2.71055	2.18827
	1.84461	3.37848
	2.49244	2.15827
	0.724552	0.484056
	3.22165	2.98496
	1.0777	1.37911
	1.01024	1.08875
	1.31255	1.0591
	0.638891	2.6
	2.96111	0.444777
	0.881967	0.859538
	1.087	-0.10908
	1.38737	3.67018
	3.73089	2.73186
	4.58508	0.598902
	2.79718	0.435773
	3.55938	3.25807
	1.37332	2.40473
	0.165394	2.81812
	0.966256	1.63086
	5.27815	5.5435
	4.41098	-0.14277
	0.463836	6.34728
	3.05615	1.22903
	2.3181	0.68226
	1.27313	1.48289
	8.84603	0.939529
	1.42542	1.31301
	1.06355	0.850137
	2.39032	2.27924
	3.06661	1.26178
	1.91729	2.57398
	0.434653	6.44363
	2.94993	2.4775
	1.56455	0.570161
	2.26446	2.84114
	0.303468	0.247605
	1.04493	1.61909
	2.41841	1.63561
	5.46638	1.02733
	1.67177	1.87097
	0.861291	0.940992
	1.76503	1.1563
	3.65508	0.809599
	4.00546	1.22034
	2.15315	1.18579
	2.21922	2.31154
	1.19101	1.07223
	2.47902	3.80058
	1.76926	1.49063
	0.602325	6.40896
	0.812404	4.12209
	4.12209	2.56251
	2.67439	0.782534
	0.541603	0.251195
	3.24961	2.07407
	1.63346	0.9
	3.75742	1.56582
	2.18639	4.7066
	1.60834	1.77315
	2.00866	4.00184
	5.01055	1.12898
	4.84284	0.991077
AVG	3.11734	1.93501	1.46402	1.05388	1.55494	1.19653

## Sheet: Suppl. Fig. 5b-5f and 5i-5l
Supplementary Fig. 5b				Supplementary Fig. 5c				Supplementary Fig. 5d						Supplementary Fig. 5e				Supplementary Fig. 5f				Supplementary Fig. 5i-5l
Cell #	Vgat	Vglut2		Cell #	Vgat	Vglut2			Latency		Jitter			Cell #	Vgat	Vglut2		Cell #	Vgat	Vglut2		baseline	Δintro	Δchase	Δatttack	Δeating
1	0.909	0.904		1	0.73	0.6		Cell #	Vgat	Vglut2	Vgat	Vglut2		1	3.45946	8.78704		1	5.01074	15.5145		5.60417	4.39583	5.72952	-0.798634	0.566552
2	0.888	0.951		2	0.667	0.6		1	2.5273	3.5724	0.676	0.6956		2	7.49231	0.358974		2	10.3009	1.81653		1.69444	4.30556	7.79422	4.3237	-0.344983
3	0.946	0.898		3	0.68	0.7		2	3.32	4.0464	0.6	0.1844		3	3.12963	1.325		3	5.12492	1.92503		5.96528	-2.96528	34.098	11.3257	-2.97806
4	0.909	0.923		4	0.59	0.76		3	2.2118	1.9629	1.2851	0.2119		4	1.2963	5.97531		4	1.28123	11.0436		8.09028	-0.0902778	5.08843	3.4969	1.49703
5	0.851	0.85		5	0.833	0.64		4	2	3.4132	1.216	0.6258		5	16.7843	0.333333		5	31.9861	2.06625		2.625	-0.625	3.17363	2.76438	0.914269
6	0.933	0.931		6	0.7	0.8		5	1.456	4.0875	0.1053	0.5469		6	9.75	1.89855		6	19.7227	2.38908		0.671329	-0.671329	-0.407755	0.316725	-0.0763389
7	0.852	0.858		7	0.64	0.6		6	2.7829	3.1975	0.9731	1.2474		7	6.12676	1.28261		7	14.6492	6.4907		1.11806	0.881944	5.20772	2.16049	-0.363584
8	0.865	0.944		8	0.72	0.7		7	2.475	2.4133	0.3156	0.1724		8	5.87324	0.344262		8	14.9492	1.31406		1.22628	1.77372	6.94452	2.72594	-0.514743
9	0.877	0.86		9	0.66	0.6		8	0.9139	2.7543	0.2247	1.1202		9	14.7294	5.98611		9	39.8833	13.6121		1.11009	-0.110092	0.064843	0.598215	1.56014
10	0.936	0.906		10	0.88	0.6		9	2.6485	2.1767	0.5069	0.876		10	4.07246	0.448276		10	6.89995	9.26539		4.43119	4.56881	5.22938	6.35249	1.75888
11	0.956	0.981		11	0.66	0.6		10	1.8409	3.9857	0.8977	0.6041		11	8.47826	2.0814		11	9.91132	9.37207		2.75229	1.24771	0.250317	2.05232	-0.688936
12	0.907	0.89		12	0.84	0.6		11	1.8909	2.569	0.7344	0.6851		12	3.77982	1.58209		12	5.74713	5.88355		2.80734	2.19266	1.8924	-2.38026	-2.0791
13	0.911	0.916		13	0.9	0.7		12	1.0857	3.5741	0.3864	0.3325		13	5.27523	0.581081		13	10	2.84215		0.359712	57.6403	50.1336	41.6366	-0.138559
14	0.871	0.915		14	0.6	0.68		13	1.7844	4.0057	0.8062	0.344		14	4.45	2.01266		14	5	2.57827		0.944882	3.05512	14.6801	6.44625	-0.0834916
15	0.936	0.923		15	0.64	0.62		14	1.0643	3.3176	0.1934	0.3384		15	14.95	1.10294		15	28.372	4.14001		5.72441	3.27559	7.14324	8.25881	1.02315
16	0.966	0.903		16	0.76	0.6		15	2.8031	4.1355	0.884	0.168		16	12.7895	9.56338		16	15.3846	8.89717		1.26613	2.73387	0.0331347	3.27049	-0.861263
17	0.91	0.938		17	0.62	0.6		16	2.8026	3.5267	0.4673	0.552		17	8.69737	0.394366		17	20	1.34492		12.621	2.37903	7.51762	34.0414	-2.1005
18	0.941	0.962		18	0.6	0.66		17	2.1742	4.3567	1.0298	0.1958		18	5.26136	6.38028		18	6.27186	7.96607		6.70968	-2.70968	0.00318529	-4.76541	-4.92706
19	0.899	0.965		19	0.88	0.6		18	3.2767	3.3	0.7484	0.5636		19	17.3523	6.04348		19	25.1736	9.82938		6.12903	-2.12903	1.01692	-4.18477	-4.43706
20	0.885	0.85		20	0.7	0.68		19	1.4386	4.3481	0.4384	0.287		20	2.97727	5.24638		20	3.89841	13.6004		1.8871	0.112903	0.494887	0.0571676	-0.823569
21	0.93	0.898		21	0.76	0.6		20	3.18	4.0441	0.528	0.1454		21	5.26562	2.45588		21	34.1207	3.1249		1.50758	1.49242	3.25536	3.22056	-0.38439
22	0.957	0.956		22	0.64	0.78		21	1.085	2.733	0.5437	0.4722		22	19.2371	10.1625		22	53.4274	22.5258		10.3008	-10.3008	21.9573	-1.63251	-9.55398
23	0.922	0.968		23	0.7	0.6		22	2.0656	2.8026	1.0717	0.7569		23	16.4227	0.392405		23	32.7654	1.62186		3.5	1.5	3.6444	4.38022	-1.18077
24	0.939	0.923		24	0.88	0.63		23	2.5971	3.448	0.8895	0.4173		24	1.21333	0.166667		24	5.69692	0.699056		3.31579	-2.31579	5.56059	16.3848	-0.22551
25	0.873	0.879		25	0.66	0.6		24	3.4773	4.5282	0.4564	0.2707		25	5.75294	1.03077		25	48.3333	2		1.39597	-1.39597	-1.39597	-0.717777	-1.39597
26	0.954	0.951		26	0.8	0.72		25	3.6061	3.26	0.4342	0.5165		26	1.22353	1.19298		26	5.17404	2.589		0.450382	-0.450382	5.00913	6.63902	-0.0170378
27	0.929	0.865		27	0.64	0.61		26	3.54	2.0083	0.442	0.2628		27	1.19512	4.92		27	1.33494	7.78643		0.343284	-0.343284	2.84143	0.444428	-0.251362
28	0.895	0.859		28	0.9	0.6		27	1.4156	4.3683	0.4336	0.5263		28	3.89855	3.64815		28	7.71758	62.5858		0.30597	-0.30597	2.87874	0.284814	-0.214049
29	0.944	0.926		29	0.92	0.61		28	1.5222	3.7862	0.4044	0.4289		29	2.60465	0.888889		29	7.87159	11.504		3.04478	2.95522	0.594896	4.63541	0.0936838
30	0.923			30	0.67			29	2.313	4.2643	0.8219	0.3893		30	4.77982			30	8.7577			2.39098	1.60902	6.7082	4.30457	0.800009
31	0.938			31	0.6			30	2.5308		0.8142			31	19.8421			31	53.7234			9.0828	1.9172	0.219523	4.22518	1.88825
32	0.85			32	0.72			31	3.75		0.7955			32	3.56977			32	16.4534			7.88608	-3.88608	-5.56049	-2.99743	-6.64113
33	0.908			33	0.6			32	2.8944		0.738			33	16.9241			33	24.6688			2.04487	-0.0448718	29.3505	12.0779	5.73602
34	0.902			34	0.84			33	2.9393		1.0793			34	2.48684			34	22			0.601504	-0.601504	1.33024	3.88568	0.550672
35	0.971			35	0.62			34	2.1738		0.509			35	0.861702			35	8.54093			0.474074	-0.474074	1.22136	-0.474074	-0.171921
AVG	0.912424	0.913552		AVG	0.721429	0.644483		35	2.1774		0.5328			AVG	7.48579	2.98572		AVG	17.4329	8.49406		3.11852	-1.11852	10.9074	-3.11852	-0.917935
								AVG	2.33613	3.4478	0.656654	0.4806										0.81203	-0.81203	4.27428	-0.81203	-0.264735
																						1.61194	-0.61194	1.16241	-1.61194	-0.785296
																						3.36296	-2.36296	8.65923	-3.36296	-0.814619
																						0.162791	-0.162791	13.2466	-0.162791	0.487123
																						1.52273	-1.52273	-1.21447	-1.52273	-1.25478
																						7.66667	4.33333	-1.26574	-1.3542	-1.35752
																						0.743056	1.25694	0.42075	1.3611	-0.427598
																						0.5625	3.4375	0.892257	1.54166	-0.247043
																						0.576389	1.42361	2.33313	5.73608	-0.576389
																						2.20833	3.79167	8.55687	10.4166	0.315326
																						2.5042	25.2736	9.63708	18.2825	0.35435
																						5.57031	0.429688	8.33288	2.02386	-0.800955
																						7.49219	18.5078	0.231808	-4.75829	2.91646
																						9.13281	-3.13281	6.31518	1.80279	-7.11316
																						3.04225	-1.04225	-0.478151	-0.539751	-2.14401
																						1.25532	4.74468	-0.614294	-1.08849	-0.407537
																						1.5461	1.4539	-0.905074	-0.711932	-0.133128
																						1.50704	0.492958	0.416035	-0.672875	-0.639074
																						1.2518	-1.2518	1.95333	-0.751298	-0.807722
																						0.422535	3.57746	-0.422535	-0.255702	-0.0793851
																						1.3169	0.683099	1.2472	0.685101	-0.953566
																						5.49593	5.50407	3.59497	0.418309	-2.41439
																						5.00813	9.99187	0.105506	6.08108	-2.19949
																						0.796748	-0.796748	0.0555248	1.42109	-0.353279
																						3.07317	9.92683	4.70288	11.194	-2.50732
																						0.694215	0.305785	0.0953627	-0.236968	-0.648148
																						7.12397	7.87603	-6.72918	-5.14256	-2.12569
																						0.77686	3.22314	0.802296	-0.0147806	-0.523491
																						5.53719	5.46281	-3.95803	-4.16545	-4.91529
																						3.09917	-2.09917	4.00702	1.4733	-1.37166
																						3.10744	8.89256	11.2166	8.96643	-1.78311
																						9.47541	9.52459	0.372397	13.2519	-2.23575
																						1.11304	1.88696	1.6182	1.82614	1.58545
																						1.13913	-0.13913	0.499617	-0.686949	0.0672571
																						9.46552	-3.46552	8.92487	1.83903	-3.87804
																						0.434783	-0.434783	1.56813	3.86094	0.549376
																						9.55172	6.44828	2.10159	7.179	-0.726047
																						7.72174	10.2783	-3.898	-2.74774	11.8027
																						5.86207	3.13793	2.51375	2.72938	-3.67152
																						0.905172	1.09483	1.82607	-0.452991	0.332962
																						13.3966	46.6034	-8.48031	-7.51819	-3.39623
																						1.5	2.5	1.3955	0.952698	0.796457
																						3.28571	-3.28571	19.3518	16.5111	-0.560585
																						1.61194	-0.61194	-0.559032	5.04538	0.715136
																						0.619403	-0.619403	1.48641	14.7976	6.60678
																						6.92683	-4.92683	87.3421	-6.92683	-6.92683
																						4.53659	-2.53659	24.9224	8.09384	8.09384
																						0.406897	0.593103	0.244145	0.857646	0.14813
																						20.7733	13.2267	33.9142	15.1397	-18.8307
																						0.892617	0.107383	3.01363	1.38356	2.47719
																						8.38667	0.613333	-6.43354	-7.88085	-6.36478
																						27.92	17.08	-17.5033	-19.574	-15.6301
																						9.48	-2.48	1.58771	0.889246	-5.03978
																						1.80667	2.19333	8.61	-0.795033	-1.21199
																						3.24	3.76	3.27042	0.553627	-0.5838
																						0.632812	6.36719	0.0968482	-0.493469	-0.381277
																						2.48837	2.51163	-0.29939	2.38866	1.73478
																						5.96124	5.03876	0.240876	2.39938	-1.68513
																						0.620155	7.37984	2.29849	1.05197	-0.434813
																						8.27344	2.72656	3.0363	-0.748878	-2.83232
																						4.93023	5.06977	0.14591	0.343079	-0.0914044
																						3.13178	2.86822	1.94436	-0.688053	-0.701872
																						1.61481	-0.614815	0.353689	5.53443	-0.196641
																						1.4	-1.4	0.568504	5.39178	-0.252658
																						21.2426	5.75735	-4.83845	-9.98259	-18.3127
																						2.125	-1.125	3.12434	9.49252	0.721197
																						9.84559	11.1544	59.052	18.0364	-9.16605
																						1.28571	-1.28571	1.33896	11.2255	-0.0103423
																						13.2444	-10.2444	-8.65127	-6.0952	3.90168
																						3.76	-2.76	4.83845	14.8687	9.24317
																						13.26	-10.26	63.2662	-9.63775	-9.2304
																						8.49669	-1.49669	13.8593	4.18119	-3.21249
																						2.18121	-1.18121	8.13693	2.47597	0.753276
																						22.3841	-4.38411	13.7294	5.55897	0.432574
																						11.0596	-4.0596	-3.321	-2.00398	-1.27799
																						7.06623	0.933775	-3.62684	-5.77256	-3.02599
																						1.75497	-0.754967	5.12379	-0.461306	-1.4041
																						9.15894	-7.15894	11.4773	6.36499	0.314341
																						1.38017	-1.38017	-0.275803	2.06947	-1.12104
																						3.28099	13.719	-1.07227	-0.127039	-1.95079
																						1.3719	0.628099	3.59773	2.27486	-0.249004
																						0.884298	0.115702	1.32443	0.79124	-0.599255
																						5.44628	-3.44628	0.627711	-4.85491	-3.20913
																						1.47107	1.52893	0.73765	-0.189781	-0.365453
																						1.51938	-1.51938	3.55676	2.33914	0.107558
																						0.6875	2.3125	12.0029	3.0424	-0.104951
																						2.57576	-1.57576	5.8481	7.38898	-1.82639
																						2.59848	-0.598485	2.0568	1.84732	-1.38076
																						13.7121	8.28788	24.1952	1.08169	-2.65895
																						30.1742	-0.174242	-3.35092	-1.50645	-2.26029
																						0.854962	14.0704	0.402373	0.21922	-0.64714
																						21.0076	31.2312	2.46261	-0.345432	-13.6728
																						4.83969	54.8618	16.1159	1.12698	-1.84462
																						3.36641	11.559	-1.68997	0.126935	0.0687536
																						3.38168	-3.38168	1.22855	-0.132054	2.30285
																						8.21374	-0.751054	3.10227	0.77689	-4.65633
																						0.923077	-0.923077	0.334258	0.0518107	-0.629682
																						3.58779	3.8749	2.27977	0.221497	-2.35308
																						0.780303	-0.780303	4.36373	2.93322	-0.428124
																						4.7197	2.2803	5.56837	1.11585	-3.6162
																						3.98473	8.01527	9.38975	-2.39322	-2.62297
																						10.8258	3.17424	3.57753	4.55886	1.64724
																						6.93182	-4.93182	29.0764	3.67826	-6.25094
																						1.5122	-1.5122	-1.5122	-0.981691	0.460006
																						3.41844	-3.41844	2.37955	4.66828	-2.47578
																						1.52817	2.47183	3.96466	0.708583	-0.818264
																						1.15493	-0.15493	3.11727	0.0494751	-0.724332
																						1.0493	12.9507	16.3447	9.9624	-0.0484462
																						1.29787	2.70213	2.66917	1.97123	-0.518141
																						6.47887	-0.478873	8.16867	4.53283	1.10896
																						0.673759	0.326241	0.241713	0.358588	-0.266436
																						2.85915	13.1408	-0.417898	0.0658279	-1.6721
																						1.92562	-0.92562	1.26417	6.89272	-0.0465332
																						0.565574	-0.565574	1.02932	4.72543	-0.198077
																						0.942623	-0.942623	2.24717	2.58471	-0.179894
																						1.61475	-1.61475	5.56228	5.43992	-0.66481
																						1.63934	-1.63934	3.14534	1.88799	-1.29265
																						24.2034	14.7966	6.18335	16.4605	-23.1625
																						10.7034	-0.70339	14.6189	-3.23451	-10.6265
																						3.81356	-0.813559	15.5235	-1.32393	-3.73671
																						4.72034	2.27966	0.344118	3.57842	-4.63651
																						19.3729	-2.37288	5.02859	-0.285744	-18.9956
																						15.3475	0.652542	1.22713	-7.87858	-15.2636
																						14.4068	1.59322	6.31145	-2.78852	-14.0994
																						7.66102	-0.661017	2.9283	-3.51164	-7.56321
																						2.30508	0.694915	2.75937	0.184542	-2.25618
																						0.714286	-0.714286	2.54969	3.83486	5.70488
																						1.66142	3.33858	-0.641425	2.40032	-0.889455
																						3.37795	11.622	0.498016	3.77071	-1.50149
																						0.488189	3.51181	0.327804	4.06096	0.117505
																						0.330709	8.66929	5.99324	16.7286	0.613461
																						0.897638	2.10236	0.734349	3.1641	-0.493842
																						0.291339	0.708661	0.320657	4.25781	0.338108
																						0.968254	-0.968254	2.10867	4.12266	1.07564
																						1.13386	0.866142	-0.450098	-0.406586	-0.579736
																						0.126984	-0.126984	0.898657	3.50938	0.427138
																						0.444444	-0.444444	-0.102564	1.0101	0.300441
																						1.84252	-1.84252	0.208762	4.70293	-0.207405
																						1.91579	-1.91579	14.9381	18.7943	0.221639
																						6.61856	33.6113	32.7073	25.1862	-5.51026
																						4.38144	7.11281	23.7084	17.0683	2.11001
																						13.0412	-7.29411	15.0487	8.40847	-3.69988
																						2.35052	9.14374	36.9753	15.401	-1.32138
																						1.13402	10.3602	23.2105	1.82456	-0.975693
																						1.76042	-1.76042	33.8201	8.59461	-0.65212
																						20.2077	3.79231	11.477	10.7063	-10.2277
																						0.612403	-0.612403	1.70599	2.5238	1.21339
																						3.86047	1.13953	3.09471	2.41194	-2.26677
																						7.94615	75.0538	41.5129	3.70259	-5.54013
																						1.86154	17.1385	5.86644	5.30692	-1.62945
																						12.4	-1.4	4.60155	16.2738	0.365069
																						8.93846	0.0615385	-1.98328	4.05437	1.76099
																						4.86154	7.13846	9.04882	13.5076	-3.41483
																						7.11538	20.8846	-7.11538	-2.6351	4.48922
																						2.17692	7.82308	6.32385	18.4324	-1.0242
																						8.67544	-5.67544	4.07502	14.9201	-6.27464
																						26.5088	-1.50877	6.73349	0.45752	-4.25691
																						0.763158	0.236842	10.6212	16.0908	0.148257
																						1.23009	2.76991	2.86827	12.2531	-0.396477
																						1.28947	-0.289474	6.90725	4.3285	-0.433633
																						3.14035	2.85965	0.502636	-0.89316	0.961016
																						7.67544	4.32456	-1.30021	3.56052	-3.52961
																						4.07692	1.92308	11.262	13.3223	-0.868948
																						8.13462	1.86538	3.74069	26.9692	-4.05062
																						5.93269	-1.93269	8.41664	6.88782	6.45503
																						1.37097	-0.370968	0.646789	1.98403	-0.924483
																						28.0726	27.9274	-4.26306	-16.3301	-21.5765
																						2.67742	11.3226	1.76164	5.5004	-1.97311
																						3.00787	-3.00787	11.2163	21.0162	6.00338
																						9.28571	-8.28571	-8.63323	-9.28571	-4.80278
																						0.693548	-0.693548	-0.17156	2.80996	0.31653
																						2.30579	0.694215	3.66609	2.57335	-0.598161
																						5.82645	12.1736	19.4095	11.2505	-1.21805
																						2.57025	0.429752	1.28257	-1.0178	0.888786
																						1.18033	-1.18033	0.984174	1.79685	-0.0359064
																						3.03252	-3.03252	-0.146517	5.07201	-2.76324
																						11.0244	-11.0244	9.89913	1.21511	-4.5169
																						5.25806	-5.25806	2.67844	-3.76948	-4.29316
																						6.78832	-4.78832	21.392	7.91939	-3.25984
																						17.2993	30.7007	2.0244	-6.70473	-12.8138
																						5.48175	1.51825	11.4265	2.12139	-5.04901
																						0.963504	-0.963504	11.9189	7.51213	-0.647272
																						3.29197	10.708	1.53895	-1.04842	-1.96047
																						5.81752	-3.81752	3.03916	-0.0840021	1.03972
																						1.07692	-1.07692	2.31134	1.28342	-0.639806
																						10.5583	13.4417	43.8079	42.9428	13.4207
																						3.53782	0.462185	2.62267	-3.53782	-1.47712
																						2.67521	-1.67521	2.25317	-1.88843	-1.23897
																						3.74074	-3.74074	-3.2787	-3.74074	-0.243801
																						3.19167	9.80833	2.19875	-2.40488	-1.4432
																						0.941667	3.05833	2.75462	0.631897	0.244795
																						4.088	1.912	2.22115	10.5055	-2.33037
																						1.352	6.648	3.37986	3.51249	-0.0382195
																						1.36	0.64	-0.177035	2.11464	-0.649848
																						3.176	4.824	9.4423	3.07834	0.161713
																						2.088	1.912	4.22115	2.77649	-0.667697
																						4.856	-0.856	7.7623	6.95776	-1.99764
																						6.2027	5.7973	0.351988	3.68494	0.409721
																						19.6757	-0.675676	3.26574	-5.74309	-1.23646
																						1.0274	3.9726	1.43061	2.11867	0.446229
																						2.35616	0.643836	2.15019	5.28429	2.80782
																						0.315068	-0.315068	0.0945997	0.583808	0.491017
																						0.333333	-0.333333	-0.333333	0.00796359	1.73291
																						8.52857	-7.52857	12.6215	26.9663	-5.63657
																						0.321429	-0.321429	-0.321429	0.361165	2.52244
																						1.44286	4.55714	5.16653	-1.10156	-1.20587
																						6.44286	-1.44286	4.13216	9.5981	1.43332
																						1.89855	0.101449	0.0842649	0.490528	-0.895051
																						5.24286	-2.24286	13.9244	7.38513	-1.86947
																						5.95714	13.0429	6.60069	10.0838	0.282327
																						3.5	-3.5	5.0922	9.12799	-0.796847
																						0.441176	-0.441176	-0.441176	-0.441176	2.40269
																						0.52381	-0.52381	-0.52381	1.52397	1.02032
																						3.3	-2.3	3.97032	19.2256	0.358514
																						5.02174	-1.02174	7.95965	11.5119	-1.62382
																						2.8587	0.141304	1.90115	2.84256	-0.780291
																						1.28261	1.71739	4.77537	1.9481	-0.544228
																						0.582418	-0.582418	0.283009	0.17775	-0.0217952
																						1.34783	-1.34783	1.68117	2.26297	-0.561587
																						5.33696	0.663043	0.721027	6.06555	-1.5425
																						4.07609	-4.07609	6.30903	6.7563	-0.97899
																						0.344262	-0.344262	0.969798	0.330228	-0.0150128
																						2.20312	-2.20312	1.08203	0.314974	-0.425177
																						1.65079	0.349206	4.26248	1.81159	0.677001
																						0.761905	-0.761905	-0.104875	2.38572	0.100729
																						3.82812	2.17188	5.3703	4.40066	0.870266
																						9.21875	16.7812	13.7773	14.6133	-3.86515
																						11.4444	-5.44444	1.92454	5.50188	0.921986
																						0.263889	0.736111	-0.0208165	0.791784	3.50868
																						5.98611	0.0138889	7.62595	1.62585	0.237329
																						12.9861	-9.98611	8.16119	0.515389	-1.67416
																						0.212121	-0.212121	5.62162	0.510181	3.37368
																						1.125	2.875	0.819579	1.31972	0.782832
																						7.5	-5.5	2.2229	7.33498	-0.239319
																						0.448276	-0.448276	-0.448276	8.81711	-0.0877351
																						1.83529	-1.83529	-0.585685	0.430674	-1.38028
																						2.0814	-1.0814	7.29068	2.02567	-0.355228
																						1.02326	-1.02326	1.47596	0.67622	-0.561018
																						3.02299	-1.02299	0.101035	10.8561	-0.809305
																						2.83721	-2.83721	8.72168	7.0764	-1.5155
																						3.95349	-1.95349	3.85657	6.24337	-1.86259
																						0.984615	-0.984615	3.36132	4.08741	1.16615
																						6.08824	-3.08824	-1.7423	4.66445	1.64291
																						1.58209	-0.58209	1.02547	4.30146	1.06948
																						0.287671	2.71233	-0.287671	0.52139	-0.0187738
																						0.166667	0.833333	0.741599	-0.166667	-0.087965
																						0.824324	0.175676	0.0839409	1.19833	-0.0537037
																						1.95946	1.04054	1.6736	-0.341336	-0.929779
																						0.581081	-0.581081	0.979955	2.26107	0.342247
																						0.797297	-0.797297	-0.172883	-0.797297	-0.30226
																						2.36486	0.635135	0.132794	2.2263	0.432929
																						2.83544	-2.83544	0.503455	-0.625498	-0.46071
																						0.5875	1.4125	0.525466	0.885797	0.599866
																						0.368421	-0.368421	-0.368421	0.368227	1.05642
																						0.454545	-0.454545	-0.454545	-0.454545	0.257874
																						2.01266	-0.0126582	0.213274	0.565611	-1.53771
																						1.05882	-0.0588235	-1.05882	0.822998	-0.539829
																						16.5797	4.42029	-0.882573	6.37851	-0.2474
																						24.2754	-0.275362	-10.8866	11.8556	-5.14945
																						0.217391	-0.217391	1.16765	-0.217391	0.0196803
																						0.430769	-0.430769	-0.430769	-0.430769	-0.276993
																						3.86957	0.130435	-3.40788	-3.86957	-2.79954
																						5.49275	0.507246	-0.875948	0.90544	-0.142625
																						0.590909	0.409091	-0.590909	-0.590909	0.0370103
																						1.10294	0.897059	0.2821	3.03707	-0.167469
																						0.73913	0.26087	-0.21938	1.95071	-0.362953
																						3.77465	-1.77465	-1.69565	3.57069	-2.80209
																						9.56338	-3.56338	-3.32637	-0.666215	-4.43452
																						0.746479	2.25352	-0.226728	3.49519	0.813283
																						0.394366	-0.394366	0.645135	0.950554	-0.0181883
																						9.6338	12.3662	-4.4363	6.91906	-1.88087
																						0.295775	-0.295775	0.223976	-0.0888638	-0.204024
																						1.59155	0.408451	-0.552048	1.82248	-1.0961
																						6.38028	0.619718	-3.78153	1.58578	-0.847715
																						2.78873	6.21127	1.88902	13.4538	-0.320639
																						1.91304	-0.913043	-0.876237	1.79616	1.18045
																						0.768116	-0.768116	0.268691	2.19924	0.126956
																						6.04348	-4.04348	3.28778	3.7859	-0.625935
																						5.27941	-2.27941	4.05185	6.96094	5.24161
																						5.24638	-4.24638	6.1585	8.35402	0.3439
																						5.76812	-2.76812	8.22877	5.29766	-1.21424
																						2.45588	-1.45588	-0.900672	0.449657	0.66902
																						5.6	-3.6	0.586478	7.30276	-2.95045
																						4.4375	-2.4375	1.74898	9.83483	-2.02926
																						4.025	1.975	0.835804	5.8503	-1.48645
																						0.5875	-0.5875	0.738174	2.54809	-0.0614509
																						10.1625	-1.1625	9.72261	12.3633	0.52257
																						3.7875	0.2125	2.39898	3.78116	-0.944905
																						1.2125	-1.2125	1.43885	2.96828	-0.556145
																						0.392405	0.607595	0.491378	1.22945	-0.040097
																						16.8375	1.1625	8.3503	3.92225	-5.35129
																						3.21212	-0.545455	1.87081	1.50651	0.991792
																						2.18182	-1.51515	2.36607	0.789171	-0.945674
																						0.166667	-0.166667	0.100856	0.53239	-0.0440738
																						2.33846	1.32821	-0.465802	0.457764	-1.06145
																						8.78788	-1.78788	0.575417	6.4166	-2.10657
																						9.43939	-0.106061	4.47179	4.01744	-1.7518
																						21.6923	1.30769	-6.63904	-10.4239	-7.15182
																						0.507692	0.492308	1.11343	0.591662	0.264759
																						0.21875	-0.21875	0.476016	-0.0813307	-0.0546542
																						1.03077	0.969231	0.358763	0.755681	-0.77462
																						0.192308	-0.192308	0.965636	0.21995	-0.116263
																						14.1538	-1.15385	8.31026	8.93259	0.266575
																						0.203125	1.79688	0.954818	0.75881	0.145078
																						18.4912	5.50877	-11.3715	5.50397	-7.07922
																						0.859649	-0.859649	-0.859649	4.23933	-0.762258
																						1.19298	-0.192982	1.39601	0.00677759	-0.574259
																						10.3684	6.63158	-2.60143	13.3268	-4.72544
																						5.89286	-2.89286	-1.36211	4.90498	-0.169667
																						1.85965	1.14035	0.729348	-0.359949	-0.175347
																						13.807	3.19298	5.61046	7.48872	-5.36259
																						1.80702	0.192982	4.01823	2.69208	-0.930493
																						4.91228	2.08772	2.20746	0.1867	1.29214
																						9.03509	3.96491	-3.20985	7.76155	-1.61614
																						13.2267	-5.22667	3.45854	3.70407	-5.63335
																						1.14667	-1.14667	-1.14667	1.02626	-0.909824
																						6.38667	2.61333	3.62446	2.57667	-2.09479
																						9.05333	0.946667	3.18248	2.80724	-3.85715
																						1.70667	0.293333	0.518027	0.737878	-0.622932
																						4.92	1.08	2.86643	-0.393065	-2.02765
																						11.6667	14.3333	0.569151	3.72491	-3.53507
																						3.24	2.76	-1.01531	0.562626	-2.22086
																						6.25333	1.74667	-5.14099	0.627608	-4.28682
																						2.64	-2.64	-0.415306	0.619393	-1.09693
																						5.44	3.56	6.79582	2.16525	-2.38258
																						3.45946	-2.45946	-2.8585	1.55128	0.00380895
																						0.630137	-0.630137	0.571786	0.562896	-0.0581351
																						9.09459	-7.09459	-3.08498	2.59713	-3.59337
																						0.684932	0.315068	-0.684932	1.46253	-0.00978171
																						2.01351	-0.0135135	0.991294	0.611158	-0.278754
																						15.973	0.027027	4.45972	3.83137	0.546317
																						7.36486	2.63514	1.64956	-3.78577	-1.15411
																						7.49231	-1.49231	-2.26933	2.80854	-1.50464
																						11	2	3.06187	1.75343	-1.10647
																						2.33846	0.661538	1.27745	2.4032	-0.851458
																						13.9077	4.09231	8.99307	6.03999	-7.10713
																						1.06154	0.938462	2.55437	0.246506	-0.248643
																						2.64615	-1.64615	0.567988	0.950968	-1.37724
																						1.23077	1.76923	1.98337	0.567792	-0.398047
																						0.655738	0.344262	1.75487	0.815812	-0.179897
																						7.88889	-0.888889	1.13367	-0.201509	-1.9658
																						10.7778	-6.77778	2.75606	5.2376	-7.67632
																						7.74074	-5.74074	1.28182	4.11064	-3.72983
																						7.35185	-5.35185	2.42258	5.46045	-1.77855
																						3.12963	1.87037	0.629769	1.99529	0.298302
																						1.2963	-0.296296	-1.2963	-0.0150663	-0.899869
																						6.68519	-3.68519	1.58549	0.681887	-3.51377
																						2.09434	-2.09434	1.66506	-0.172495	-0.50863
																						1.19608	-0.196078	1.05956	-0.875771	-0.846289
																						3.41667	0.583333	-2.12884	5.01261	-0.146878
																						0.875	0.125	1.05675	2.20888	-0.397282
																						1	3	0.931745	0.850329	-0.0736138
																						0.833333	-0.833333	-0.189418	1.22259	-0.571879
																						11.2857	-1.28571	-0.983074	1.461	0.169842
																						4.84524	2.15476	0.306082	0.705749	-1.9983
																						16.7843	9.21569	10.4178	15.2018	-5.23349
																						1.38614	1.61386	5.09055	0.78683	-0.773735
																						5.60784	6.39216	2.16418	0.215712	-2.57165
																						8.13725	-1.13725	0.930103	1.16305	4.21412
																						3.83333	5.16667	1.34801	2.77249	-1.67516
																						9.2451	1.7549	2.41293	0.924393	-4.01753
																						2.79412	3.20588	-1.49878	0.248038	-0.746623
																						7.45312	35.4917	9.01591	4.97814	-4.28415
																						2.95312	3.18184	4.95201	-0.622262	-1.44058
																						2.50794	3.62703	2.10339	0.241287	-1.4095
																						9.75	2.51994	0.790184	9.97269	-4.89652
																						11.3125	19.3623	-2.08984	4.58518	-3.97437
																						0.460317	-0.460317	1.51597	-0.0419574	-0.267301
																						16.6875	-10.5525	-0.218462	2.01917	-5.13811
																						11.8281	-11.8281	-5.89927	0.483613	-1.64037
																						8.84375	27.9661	3.01396	2.15314	-3.5902
																						0.414286	-0.414286	1.12773	0.870974	-0.325197
																						2.4507	-0.450704	9.11445	4.17853	-1.24607
																						2.57746	-1.57746	0.506575	0.263636	-1.31085
																						11.2254	-0.225352	2.65283	2.43899	-2.36681
																						2.27143	0.728571	8.90822	4.69603	-0.935095
																						4.7	-1.7	0.69707	2.26746	-1.56252
																						1.84507	-1.84507	0.46796	0.387223	-0.485496
																						14.6761	1.32394	8.45424	6.6322	-8.17256
																						12.2817	3.71831	4.68053	-0.376123	-1.83892
																						11.6761	2.32394	2.58763	6.99404	0.726672
																						6.12676	-0.126761	8.52243	4.4259	1.58137
																						5.87324	1.12676	8.77595	5.82939	-3.51432
																						14.7294	6.27059	25.1539	9.33698	-8.71452
																						1.31765	1.68235	1.60064	1.51369	-0.440742
																						1.63095	0.369048	3.23286	1.835	-1.01797
																						1.25882	2.74118	5.55051	2.15831	-0.415973
																						8	7	-4.10895	2.30022	-1.81058
																						1.84706	0.152941	3.98952	0.984281	0.75386
																						11.2941	-0.294118	2.32456	5.88919	-6.84574
																						8.97647	4.02353	0.751156	-0.336002	-1.47169
																						15.4118	-2.41176	0.152438	6.75079	-0.781065
																						2.68235	0.317647	2.18146	0.441884	-0.162314
																						1.0625	1.4375	1.40177	1.41533	-0.2959
																						4.07246	0.927536	2.82749	0.231136	-0.333815
																						7.53623	2.46377	-1.62199	-2.45016	-1.6629
																						0.289855	-0.289855	0.202999	-0.0290309	-0.148329
																						7.08696	2.91304	11.1486	9.60579	3.02037
																						4.02899	5.97101	7.7995	-0.768683	-0.408276
																						3.43478	-0.934783	5.43658	0.347168	-0.427352
																						15.6232	9.37681	5.56952	1.4608	-4.32469
																						8.53623	-8.53623	-1.14343	1.5055	-0.304129
																						2.01449	5.48551	0.942629	0.0721009	-0.858696
																						2.2963	-2.2963	-2.2963	2.11732	-1.34593
																						12.8624	2.13761	-7.11526	-7.50299	-4.53217
																						0.862385	-0.862385	-0.862385	-0.547127	-0.419073
																						3.77982	-1.77982	1.96731	-0.94249	-2.55419
																						4.16514	10.8349	4.45555	0.248482	-1.2329
																						2.34579	1.65421	-0.430086	-0.769502	-1.64461
																						12.6055	-2.6055	-3.98481	-3.46301	-5.54148
																						2.62963	3.37037	1.20179	0.207697	-0.807123
																						5.50459	3.49541	-0.715315	-0.145192	-2.38981
																						13.0826	0.917431	2.2431	1.41932	-2.96461
																						2.20183	-2.20183	-0.286126	0.00497472	-1.03995
																						5.27523	2.72477	2.38761	1.02994	-3.98296
																						4.98165	-2.98165	-2.10809	0.377743	-3.37645
																						0.949367	-0.949367	-0.949367	-0.273844	-0.694145
																						17.4875	-2.4875	13.2388	10.4341	-11.1018
																						1.70886	0.291139	1.08444	-0.582988	-0.53484
																						16.5375	1.4625	-8.15761	8.45687	-8.39592
																						5.2625	2.7375	-5.2625	1.71791	-2.54694
																						15.525	-1.525	-4.35182	12.6218	-8.17461
																						17.9	3.1	4.44637	-7.99232	-12.5863
																						4.1125	-0.1125	4.26739	-0.509708	-3.13755
																						4.9375	7.0625	0.649092	3.16878	-3.69202
																						13.85	11.15	2.90978	2.81291	1.30507
																						1.17722	-0.177215	1.61608	-0.0513426	-0.682085
																						14.95	-4.95	-3.77682	13.422	-9.05948
																						0.72	-0.72	-0.72	0.00632944	-0.359135
																						23.4737	-0.140351	-1.49566	12.739	-1.9421
																						1.67105	-1.67105	0.52675	-0.0627517	-0.746733
																						12.8421	37.1579	0.344708	2.87774	-0.762639
																						39.5921	0.407895	2.16614	5.7516	-1.99255
																						9.32895	-5.99561	-4.93334	-0.768636	-6.85987
																						2.98667	0.346667	0.310037	-0.288872	-2.12566
																						13.4737	-13.4737	3.00983	-1.38549	-5.88287
																						12.7895	-2.78947	2.59514	-7.03072	-7.27521
																						17.0533	-17.0533	-6.06432	-4.23881	-8.13301
																						8.69737	11.3026	3.39054	-1.01903	-2.9362
																						9.72368	-3.05702	0.166426	1.11938	-0.809697
																						4.34211	-1.00877	0.0534991	0.275275	-1.62612
																						1.19318	0.806818	-0.325126	1.76016	-0.254126
																						47.0114	-2.01136	-23.5739	8.39324	-19.0594
																						2.1954	0.804598	-0.459291	-0.0689995	-0.8902
																						11.375	5.625	7.72222	3.98235	-0.412166
																						33.8864	-1.88636	7.7803	5.92462	-2.44952
																						0.816092	2.18391	-0.816092	-0.343558	-0.643788
																						0.727273	0.272727	-0.727273	-0.609139	-0.520508
																						3.28409	2.71591	1.05619	1.44125	-2.17273
																						5.26136	0.738636	-0.921086	0.409044	1.0105
																						2.61364	0.386364	-0.877525	-0.132833	-1.26967
																						17.3523	-5.35227	7.82134	-4.12132	-1.52616
																						2.97727	0.0227273	0.494949	0.921132	-1.12931
																						5.92045	7.07955	1.89205	1.52196	-2.80606
																						5.26562	-2.26562	28.8551	7.18171	-2.20184
																						26.1031	-10.1031	9.17917	-3.44816	-7.10452
																						0.269663	-0.269663	-0.269663	-0.269663	-0.248278
																						2.33333	-2.33333	3.71505	-0.0865631	-2.12804
																						5.39175	-4.39175	0.656635	-2.95775	-4.7117
																						18.6907	-12.6907	12.5593	-10.2653	4.58061
																						27.2474	4.75258	-9.10226	-18.822	-25.0362
																						0.821053	1.17895	-0.821053	-0.821053	-0.765451
																						0.295455	-0.295455	-0.295455	0.0790072	-0.248407
																						24.0833	-16.0833	39.4247	-16.7813	-22.7831
																						19.2371	-13.2371	34.1903	-9.87557	-17.4493
																						16.4227	-11.4227	14.8273	16.3427	-12.2355
																						1.81333	5.18667	-0.673949	-0.19101	-1.50393
																						3.66667	-0.666667	-0.248512	1.52477	-2.79241
																						3.46667	-1.46667	-0.428307	-1.35765	-1.23966
																						1.87838	2.12162	11.0346	3.79975	-0.953758
																						2.06667	-0.0666667	1.35149	-0.606576	-1.57737
																						0.613333	13.3867	5.08359	4.74033	2.97002
																						0.253333	0.746667	2.02544	-0.091101	-0.0698484
																						0.72	6.28	0.79918	-0.233303	-0.619263
																						40.3733	-5.37333	-17.2058	-13.4428	-38.4449
																						1.89333	0.106667	0.765231	0.0534545	-0.81401
																						1.21333	-1.21333	4.48359	0.571222	-0.443416
																						10.6235	7.7098	-0.295999	0.927626	0.812858
																						14.9412	5.05882	2.46809	-2.68281	-4.70945
																						1.84706	3.15294	2.28395	2.39622	-0.794953
																						0.86747	0.799197	2.37833	0.546957	-0.378241
																						2.90588	25.4275	6.53643	1.3374	0.0926184
																						1.23529	-1.23529	-0.940222	-0.528081	-0.756586
																						1.16471	-1.16471	2.08109	0.485459	-0.801729
																						5.11765	-0.117647	2.8493	-1.81732	-2.30853
																						5.75294	42.5804	20.5085	22.0641	-1.82333
																						9.13953	-5.13953	-0.202564	-1.35743	-4.6361
																						4.5814	-1.5814	9.05924	-0.30124	-1.5395
																						18.3721	1.62791	-6.14255	-15.2593	-9.08005
																						1.0814	-1.0814	-0.140662	0.86413	-0.51104
																						0.918605	-0.918605	1.9036	2.97245	0.293401
																						22.7093	-20.7093	22.4459	-5.58868	-11.6349
																						1.22353	-1.22353	3.95051	0.332891	-0.558114
																						10.7907	2.2093	0.968474	-1.06307	1.2343
																						49.2529	12.7471	-30.4382	-47.6965	-43.6919
																						1.07317	-1.07317	-0.256177	0.261765	-0.650429
																						0.518519	-0.518519	0.298475	0.54943	1.49124
																						2.63095	21.1786	3.4965	0.839879	0.854938
																						0.963855	-0.963855	-0.146862	-0.0294007	-0.894553
																						0.256098	11.6487	-0.256098	0.41137	-0.096703
																						5.19277	-5.19277	-2.33329	-2.38941	-2.3306
																						20.6548	-8.75	-4.72339	-7.4389	12.3746
																						4.72289	-4.72289	-2.27191	-0.451099	-0.239053
																						3.3253	-3.3253	-0.465824	-1.58989	-2.25112
																						3.06024	-1.06024	-0.828098	0.960437	1.71702
																						2.5119	-0.511905	0.83631	2.65754	-0.533443
																						9.90476	1.09524	3.4881	-0.140259	-3.38227
																						1.23188	2.76812	-0.878652	-0.16212	-0.0248629
																						17.5652	15.4348	12.8127	2.22541	-3.36147
																						2.46377	-0.463768	2.12825	6.09434	0.434783
																						1.01449	-0.0144928	1.45813	1.35427	-0.147478
																						3.44928	4.55072	7.85415	10.3048	8.42543
																						4.10145	1.89855	1.55026	0.177606	-1.5174
																						0.262295	-0.262295	-0.262295	-0.03306	-0.0752918
																						0.681159	1.31884	3.20439	0.61784	0.0923541
																						3.89855	0.101449	2.10639	3.81903	-1.48451
																						4.25287	-2.25287	3.10007	4.54478	-2.80144
																						19.4253	1.57471	5.97578	-9.23853	-11.4955
																						2.60465	1.39535	1.40604	5.26693	-2.25064
																						4.48276	-1.48276	-2.47741	3.54317	-2.32331
																						4.76136	15.2386	14.6237	3.26457	4.65523
																						3.72727	8.27273	4.96257	3.98997	0.131408
																						0.646341	1.35366	-0.646341	1.05145	-0.150731
																						3.7907	-2.7907	0.888447	-2.24725	-3.40129
																						4.70642	-2.70642	2.32875	4.05128	-0.147634
																						25.8364	-9.83636	17.3797	4.65342	-6.40493
																						4.38182	3.61818	-1.36674	-2.1113	-0.981097
																						16.6	-5.6	2.49548	2.37502	-2.22703
																						7.89908	-0.899083	1.14614	-0.114457	-3.01992
																						7.67273	8.32727	-1.64258	-0.536821	-1.70897
																						8.89333	-1.89333	-1.44652	2.34637	-3.28916
																						4.94737	-0.947368	4.6271	5.06821	-1.27144
																						11.9474	1.05263	-5.56439	-0.485094	-7.5814
																						0.506667	7.49333	-0.506667	1.05131	-0.390585
																						4.16	3.84	9.66979	3.85246	0.786377
																						1.18667	1.81333	4.6644	2.26314	-0.361196
																						3.09722	-3.09722	-2.03339	0.352589	1.45577
																						6.6	2.4	-3.40851	2.2471	-3.29167
																						17.8421	1.15789	15.1366	5.63887	-6.31776
																						0.567568	1.43243	1.56009	0.267064	-0.477282
																						1.17333	3.82667	3.6139	2.8329	-1.09595
																						19.5	2.5	32.6277	5.37202	-14.6762
																						3.05814	-3.05814	-3.05814	-0.787228	-0.0464019
																						19.0465	6.95349	-9.90574	-3.57067	-6.84919
																						9.12791	-0.127907	14.6381	8.61884	-5.45453
																						0.905882	0.0941176	1.83635	0.650112	-0.252838
																						0.559524	-0.559524	1.26863	2.51041	-0.0826296
																						10.407	-0.406977	2.3901	3.17644	-4.40498
																						15.3837	9.61628	-5.32888	-1.92647	-4.22611
																						3.56977	6.43023	12.8836	2.23367	-2.4785
																						12.5823	2.45532	9.80237	4.02469	-9.4994
																						9.87342	5.16418	8.8566	-0.104613	-7.02694
																						8.86076	-8.86076	-0.180997	0.745232	-0.615635
																						2.06329	0.442975	-2.06329	0.704537	-0.620756
																						2	0.506266	-0.172682	-1.18593	-0.779393
																						16.9241	-9.40525	7.74475	1.63668	-8.06621
																						4.44156	-4.44156	-2.15741	-4.44156	-3.51042
																						18.2278	-5.69652	5.52729	-5.85403	-10.1661
																						1.08974	1.41652	0.737575	-0.92693	-0.356415
																						6.67089	8.36671	-5.3004	-0.972417	-1.42662
																						16.4304	-13.9241	-9.57794	-15.7791	-14.8093
																						30.4737	31.5263	-7.12738	-18.3481	-22.4315
																						5.97368	2.02632	-0.137108	1.87225	3.60038
																						7.84211	14.1579	-2.65404	-2.84924	0.966031
																						2.48684	19.5132	7.24078	3.21929	-1.63581
																						2.44737	3.55263	5.33473	-1.02083	-1.8091
																						5.23684	6.76316	6.43631	4.74889	-1.32212
																						1.89474	2.10526	1.99631	-0.468203	-1.29902
																						1.05263	1.94737	1.5686	1.06947	-0.740862
																						0.189873	-0.189873	-0.189873	-0.189873	0.102235
																						5.83333	2.16667	1.37505	-1.18103	-1.94323
																						0.430233	0.569767	-0.430233	-0.185375	-0.222386
																						0.322581	0.677419	0.332727	0.085516	-0.215849
																						4.98947	2.01053	-3.67886	2.84598	5.40004
																						0.861702	2.1383	0.448914	0.11773	-0.594872
																						1.78947	0.210526	-1.03929	1.87954	-0.409073
																						0.414414	-0.414414	-0.414414	0.454563	-0.176838
																						1.09483	0.905172	0.405548	0.450021	0.70338
																						2.5	6.5	4.25169	3.8725	-0.312659
																						4.49138	3.50862	-3.74119	1.3018	-0.436196
																						0.443478	-0.443478	-0.443478	3.80486	0.420808
																						0.862069	0.137931	2.88887	1.16555	0.551101

## Sheet: Suppl. Fig. 6b,c,e,f,h,i
Supplementary Fig. 6b			Supplementary Fig. 6c						Supplementary Fig. 6e			Supplementary Fig. 6f				Supplementary Fig. 6h
	Vgat			EYFP		ArchT				Vglut2			Vgat	Vglut2			EYFP			ArchT
mouse1	0.3915			Off	On	Off	On		mouse1	0.3132		mouse1	0.903	0.879			Off	on	Off	Off	on	Off
mouse2	0.4143		mouse1	27.88	23.55	11.35	23.35		mouse2	0.3488		mouse2	0.912	0.9014		mouse1	1399.13	1131.63	1111.14	785.15	859.36	527.08
mouse3	0.4642		mouse2	21.4	17.3	20.83	17.96		mouse3	0.3797		mouse3	0.8746	0.9113		mouse2	1254.63	1290	1290.63	1400.46	770.83	268.11
mouse4	0.3144		mouse3	19.36	26.32	19.53	28.75		mouse4	0.3699		mouse4	0.8469	0.8893		mouse3	1260.81	1088.44	1047.81	1457.59	878.75	1073.19
AVG	0.3961		mouse4	28.48	14.72	18.38	18.51		AVG	0.3529		AVG	0.884125	0.89525		mouse4	1826	1663	1772	1837.06	1398.53	1937.86
			mouse5	20.29	27.15	20.44	22.63									mouse5	1068	642	690	1674.5	1327	1006
			mouse6	16.59	27.758	14.37	12.78									AVG	1361.71	1163.01	1182.32	1430.95	1046.89	962.448
			AVG	24.28	20.4725	17.5225	22.1425
																Supplementary Fig. 6i
																	EYFP			ArchT
																	Off	on	Off	Off	on	Off
																mouse1	4.5	3.76	3.68	2.62	2.86	1.76
																mouse2	4.2	4.29	4.29	4.67	2.57	0.89
																mouse3	4.15	3.62	3.47	4.85	2.93	3.58
																mouse4	6.1	5.5	5.88	6.12	4.66	6.46
																mouse5	3.56	2.14	2.3	5.58	4.42	3.3
																AVG	4.502	3.862	3.924	4.768	3.488	3.198

## Sheet: Suppl. Fig. 7c,d,g,i,j,m
Supplementary Fig. 7c				Supplementary Fig. 7d				Supplementary Fig. 7m
	EYFP	ChR2			EYFP	ChR2			Vgat		Vglut2
mouse1	1.03348	1.08324		mouse1	14.52	43.04			EYFP	ArchT	EYFP	ArchT
mouse2	0.9536	1.26727		mouse2	-24.36	107.4		mouse1	-5.6	-13.8	6	3.8
mouse3	0.987662	1.17779		mouse3	-6.36	80.12		mouse2	6.8	-23.8	-5.6	-6.8
mouse4	0.996686	1.99043		mouse4	-1.64	285.56		mouse3	8	-8.2	1	-7.8
mouse5	1.00404	2.13774		mouse5	1.8	367.4		mouse4	-1	-18.4	2.6	-0.8
mouse6	0.637887	1.10371		mouse6	-146.96	52.4		mouse5			-10.2	2.6
AVG	0.935559	1.46003		AVG	-27.1667	155.987		AVG	2.05	-16.05	-1.24	-1.8
Supplementary Fig. 7g
	Inactive					AVG	Active					AVG
EYFP	67	29	26	10	134	53.2	144	36	87	41	15	64.6
ChR2	37	107	86	44	52	65.2	169	252	298	249	84	210.4
Supplementary Fig. 7i
	Inactive					AVG	Active					AVG
EYFP	32	5	6	0	15	11.6	1	6	3	1	19	6
ChR2	3	48	15	14	5	17	37	68	24	125	56	62
Supplementary Fig. 7j
	Inactive					AVG	Active					AVG
EYFP	9	3	5	1	5	4.6	3	5	3	1	7	3.8
ChR2	3	9	5	5	5	5.4	9	11	7	17	13	11.4

[truncated: 7 more sheets: Suppl. Fig. 8c, Suppl. Fig. 9e, Suppl. Fig. 10e, Suppl. Fig. 11b,c,e,f, h-g, Suppl. Fig. 12j, Suppl. Fig. 13c,e,g-j,l, Suppl. Fig. 14b-e, g-j, l-o]
